# Supplementary material for: Transcriptome Analysis Unveils That Exosomes Derived from M1-Polarized Microglia Induce Ferroptosis of Neuronal Cells
Source: Cells. 2022 Dec 7;11(24):3956. doi: 10.3390/cells11243956 (PMC9776787; doi:10.3390/cells11243956)
Supplement: Supplementary file 1 [file cells-11-03956-s001.zip]

Archive with 1 entries (1 files):
- cells-2041966-supplementary.xlsx
