# Supplementary material for: Transcriptome Analysis Unveils That Exosomes Derived from M1-Polarized Microglia Induce Ferroptosis of Neuronal Cells
Source: Cells. 2022 Dec 7;11(24):3956. doi: 10.3390/cells11243956 (PMC9776787; doi:10.3390/cells11243956)
Supplement: Supplementary file 1 [file cells-11-03956-s001.zip › cells-2041966-supplementary.xlsx]

## Sheet: Table S1
Gene_Name	Fold_Change	log2FC	p_value
Hist2h3c1	0.226129	-2.14478	0.265183
Igfbp4	0.2363	-2.08131	0.00015145
Gstp2	0.238042	-2.07071	0.0225691
Gm45140	0.251093	-1.99371	0.134
Serpinb1a	0.259491	-1.94625	5.83951e-05
Tnfsf13	0.322709	-1.6317	0.0215313
Macrod1	0.347572	-1.52462	0.0478275
Hspb7	0.384152	-1.38025	0.000273761
Fam189a2	0.40601	-1.30041	0.00389265
Gpr157	0.421981	-1.24475	1.67042e-05
Mnd1	0.422222	-1.24393	0.0541436
4930519P11Rik	0.42564	-1.23229	0.0361722
Gm43796	0.425967	-1.23119	0.438707
Tmem238	0.433715	-1.20518	0.0471686
Gamt	0.434291	-1.20326	0.014594
Lmo2	0.441262	-1.18029	0.00425769
mt-Nd1	0.45578	-1.13359	0.119157
Rbm38	0.457201	-1.1291	0.0670479
Eif1	0.457818	-1.12715	0.0042573
Ctsf	0.459169	-1.1229	0.000380202
Cyp4f18	0.470236	-1.08854	0.00459264
Smim19	0.475012	-1.07396	0.00155705
Defb25	0.47573	-1.07179	0.198053
Cbr2	0.476698	-1.06885	0.0413241
Mamdc2	0.479264	-1.06111	5.67793e-05
Morn2	0.480886	-1.05623	0.00347348
Arhgap19	0.485339	-1.04293	0.146472
Ube2v1	0.488328	-1.03408	0.320609
Mcrip1	0.491962	-1.02338	0.00488809
Cox6a2	0.498262	-1.00502	0.0284155
mt-Co1	0.500257	-0.999259	0.0149198
Tns1	0.50369	-0.989393	0.000457428
Hes7	0.503854	-0.988924	0.00515051
Arl3	0.507471	-0.978604	0.0108498
Ak4	0.508818	-0.97478	0.187659
Arl4c	0.512297	-0.964947	0.0066811
Asb10	0.513659	-0.961118	0.00750394
Plau	0.520412	-0.942273	0.00123971
Rnf166	0.523583	-0.93351	0.00124754
Zbtb8a	0.524043	-0.932242	0.0208745
Hint2	0.524556	-0.930832	0.00455353
Mtch1	0.52558	-0.928017	0.0402208
Grcc10	0.526082	-0.926639	0.000342742
Cd300a	0.528076	-0.921183	0.00356623
Mgst3	0.530881	-0.913539	0.332888
Gm28051	0.53112	-0.91289	0.117823
Tmem159	0.531468	-0.911946	0.0921109
Smagp	0.532356	-0.909537	0.00593064
Anapc13	0.533396	-0.906721	0.0870467
Itgax	0.538158	-0.893897	0.0215679
Cst7	0.539745	-0.88965	0.0110128
Fam105a	0.544377	-0.877322	0.00555889
Apoe	0.545756	-0.873673	0.259974
Egfl7	0.550539	-0.861084	0.000290997
Naxe	0.550636	-0.860828	0.000896538
Prkar1b	0.554916	-0.84966	0.00344213
Gm20716	0.560928	-0.834114	0.373901
Slc8a1	0.564009	-0.82621	0.00159971
Mpnd	0.56412	-0.825927	0.00100862
H2afv	0.564151	-0.825848	0.0211491
Phf1	0.565365	-0.822746	0.130947
H2-Ke6	0.567168	-0.818153	0.0457163
Bmyc	0.568832	-0.813926	0.0420277
Irf2bp2	0.571331	-0.8076	0.00653132
Gm9970	0.571619	-0.806875	0.124983
Rgs10	0.572316	-0.805115	0.0246042
Hid1	0.572915	-0.803607	0.00163871
Mrpl58	0.574819	-0.79882	0.0506276
Rps2	0.578071	-0.79068	0.00206395
Gbgt1	0.580168	-0.785459	0.0208078
Rab19	0.580725	-0.784073	0.0346537
Map1lc3a	0.580825	-0.783824	0.0174316
Hacd4	0.583659	-0.776803	0.0202136
Lat2	0.586007	-0.77101	0.0429003
C1qc	0.586233	-0.770454	0.0638652
Amer1	0.58884	-0.764053	0.00435695
Sardh	0.592833	-0.754303	0.00458285
Ltc4s	0.593815	-0.751915	0.133604
Sla2	0.595059	-0.748894	0.00458572
Myl2	0.59562	-0.747536	0.118729
Gm27029	0.595981	-0.746663	0.282903
Nfix	0.596697	-0.74493	0.0580531
F10	0.598506	-0.740562	0.073045
Zfp704	0.599483	-0.73821	0.00112463
Ccdc163	0.60003	-0.736893	0.0535808
Lrrc75a	0.601165	-0.734168	0.00213126
Igf1	0.602569	-0.730801	0.0710494
Aif1	0.606155	-0.722242	0.00484109
Pygo2	0.60796	-0.717953	0.0849337
Rasgrp3	0.608575	-0.716493	0.00981924
Ube2m	0.608647	-0.716322	0.135388
Mettl5	0.608937	-0.715636	0.0425207
9930111J21Rik1	0.610669	-0.711537	0.194435
Nrn1	0.614181	-0.703264	0.025745
Pdcd2l	0.616554	-0.697701	0.0572409
Stard3	0.618624	-0.692866	0.000357826
Nudt14	0.619802	-0.69012	0.19214
Phyhd1	0.620602	-0.68826	0.0878376
Mrps18c	0.620745	-0.687926	0.176737
Fblim1	0.622695	-0.683402	0.00490097
Dusp28	0.623387	-0.6818	0.0832385
Gm28043	0.62461	-0.678971	0.188189
Coa6	0.62555	-0.676803	0.0623121
Tnfsf12	0.626065	-0.675615	0.0128762
Lamtor2	0.626995	-0.673474	0.00579959
Miip	0.627103	-0.673225	0.0163115
Fdxr	0.629176	-0.668464	0.0726905
Snx24	0.630525	-0.665375	0.00294171
Il12rb1	0.630636	-0.66512	0.0298619
Snapc5	0.630822	-0.664695	0.13322
Adssl1	0.631358	-0.66347	0.0224427
Gid8	0.632211	-0.661523	0.0166064
Spaca9	0.632402	-0.661087	0.0386897
Mettl15	0.632869	-0.660022	0.0960868
Ube2l6	0.633287	-0.659069	0.011689
Ybx3	0.634493	-0.656325	0.0440702
Syngr1	0.63536	-0.654354	0.00711432
Tnni2	0.635376	-0.654317	0.0062264
Ntpcr	0.635599	-0.653812	0.0413829
Pxmp2	0.635698	-0.653586	0.0568786
Limd2	0.635953	-0.653009	0.007528
Stx16	0.635971	-0.652967	0.114287
Pcbp2	0.63667	-0.651383	0.00075331
Slc30a1	0.637219	-0.650139	0.0447869
Cox16	0.638141	-0.648053	0.0386087
Cutc	0.63842	-0.647422	0.171919
Cnpy2	0.63861	-0.646993	0.000321274
Acyp1	0.638757	-0.646661	0.060434
Manbal	0.639655	-0.644635	0.00582597
Eno3	0.640032	-0.643783	0.0817612
Tial1	0.641982	-0.639396	0.0183315
Ttc7	0.641994	-0.639368	0.0122325
Actr3b	0.642005	-0.639344	0.0365601
Rad23a	0.642241	-0.638814	0.00125089
Serpinb1c	0.643026	-0.637051	0.106988
mt-Co3	0.644487	-0.633776	0.108149
Timp2	0.645371	-0.631799	0.0123359
Apoa2	0.647793	-0.626394	0.330539
Dynll2	0.647857	-0.626253	0.0394142
Gm45233	0.649275	-0.623099	0.359239
Gatsl3	0.650874	-0.619549	0.00255735
Ttyh3	0.651198	-0.618832	0.0076762
Tmem86a	0.651708	-0.617702	0.0452862
Trem2	0.653985	-0.612671	0.0697431
Trpt1	0.654934	-0.61058	0.213092
Amigo1	0.655244	-0.609897	0.11261
Ube2l3	0.655384	-0.609588	0.159579
Polr2j	0.656134	-0.607937	0.0287446
Cfap126	0.656287	-0.607601	0.0818521
Fbxl15	0.656746	-0.606594	0.0600867
Tmem160	0.657649	-0.60461	0.0021027
Hscb	0.657768	-0.604349	0.0244337
Gm20721	0.657953	-0.603944	0.198046
Gyg	0.658172	-0.603463	0.0224301
Ino80b	0.658713	-0.602279	0.0280181
Clec4n	0.658771	-0.602152	0.227808
1190005I06Rik	0.659717	-0.600081	0.0193192
Scrn2	0.660656	-0.598028	0.106416
Moap1	0.660657	-0.598026	0.551829
Hmbs	0.660841	-0.597624	0.0681376
Coq2	0.661269	-0.596691	0.000221187
Cxxc5	0.663382	-0.592088	0.0578269
Egr3	0.664228	-0.59025	0.0212918
Atp6v0d2	0.66426	-0.590181	0.107213
Cmbl	0.666746	-0.584792	0.291196
Psmg1	0.667904	-0.582288	0.0643466
Tyrobp	0.668289	-0.581457	0.0255496
Ptms	0.668383	-0.581254	0.220388
St6gal1	0.6696	-0.578629	0.00904917
Dbndd2	0.671219	-0.575145	0.0816162
Ift46	0.671407	-0.574741	0.0011821
Hexa	0.671598	-0.574331	0.00166609
Rell1	0.672117	-0.573217	0.0189309
Tmem14c	0.672427	-0.57255	0.0208111
Sil1	0.672919	-0.571495	0.157208
Psmg4	0.673177	-0.570941	0.0119908
Card19	0.673462	-0.570332	0.0213512
Pdcd1lg2	0.673517	-0.570214	0.18221
Csrp1	0.673632	-0.569966	0.000684613
Gm21988	0.674608	-0.56788	0.124622
Gm10134	0.674666	-0.567754	0.0528272
Gid4	0.674683	-0.567718	0.00464322
Pbk	0.675936	-0.565042	0.0746996
Fgf11	0.676403	-0.564044	0.0469824
Uqcc2	0.677157	-0.562438	0.0162108
Dctpp1	0.677703	-0.561275	0.0103679
Nudt1	0.677838	-0.560987	0.0758619
Pde6d	0.678046	-0.560544	0.0520044
Zfp362	0.678205	-0.560206	7.80513e-06
Alyref2	0.678799	-0.558944	0.155087
Akr1b7	0.679163	-0.558171	0.396717
Adgrg1	0.679576	-0.557293	0.00414573
Gm5431	0.680355	-0.555641	0.190661
Ccdc28b	0.681604	-0.552994	0.0173947
Epo	0.681749	-0.552687	0.427137
Fam3c	0.682327	-0.551464	0.168792
Arpc5	0.682729	-0.550615	0.0174479
Lbh	0.683369	-0.549263	0.0464633
Ptpn18	0.683574	-0.548831	0.0584207
Twf2	0.684495	-0.546889	0.00102272
Tm6sf1	0.685136	-0.545537	0.0562467
Tspan5	0.685355	-0.545076	0.232395
Abhd16a	0.685661	-0.544433	0.00801572
Gng4	0.686294	-0.543101	0.0308583
Eef2k	0.687935	-0.539655	0.00116316
Alkbh2	0.688702	-0.538049	0.0271982
Efr3b	0.688793	-0.537859	0.0099096
Pmaip1	0.689176	-0.537055	0.0256143
Yipf4	0.689601	-0.536167	0.0374049
Swi5	0.689684	-0.535993	0.0134278
Wdr41	0.690141	-0.535036	0.00213495
Gm572	0.690654	-0.533964	0.179273
Chst3	0.691307	-0.532601	0.0136961
Mctp1	0.691665	-0.531854	0.0204755
Dctn3	0.692624	-0.529855	0.0548542
Idh2	0.693744	-0.527524	0.0238899
Mertk	0.694057	-0.526874	0.020519
Aig1	0.694824	-0.52528	0.0126708
Cdk5	0.695139	-0.524626	0.0271077
Anapc11	0.695351	-0.524187	0.0459572
Vapb	0.695417	-0.524051	0.0107466
A730061H03Rik	0.695672	-0.523522	0.206118
Gm28038	0.695872	-0.523107	0.373901
Exosc6	0.697535	-0.519663	0.545457
Mad2l2	0.70034	-0.513873	0.0568268
Synj2	0.700436	-0.513675	0.000945342
Pigyl	0.700542	-0.513457	0.0403978
Det1	0.700661	-0.513212	0.000504463
Cbx2	0.701964	-0.51053	0.0396746
Rap2a	0.701972	-0.510514	0.0377315
Zbtb16	0.702202	-0.510042	0.001297
Zfp180	0.702546	-0.509336	0.176926
AB124611	0.702841	-0.508729	0.0134841
Tsc22d3	0.703177	-0.50804	0.0133428
Isoc2b	0.703894	-0.50657	0.279203
Aaed1	0.704497	-0.505334	0.041477
Atg4c	0.705836	-0.502596	0.109533
Fgd2	0.705848	-0.502571	0.064569
Raly	0.70611	-0.502036	0.0610819
Tnfsfm13	0.706706	-0.500818	0.0278982
Ctdsp2	0.707392	-0.499419	0.0023065
Pdlim4	0.707426	-0.499348	0.0966514
Clec10a	0.707627	-0.498939	0.0755308
Gsto2	0.70816	-0.497852	0.124044
Tmem147	0.708183	-0.497806	0.0705994
Htatip2	0.708273	-0.497622	0.0158715
Cbx8	0.708543	-0.497074	0.042581
BC004004	0.708811	-0.496527	0.00420904
Mafb	0.708834	-0.49648	0.0557859
Frat2	0.709156	-0.495824	0.0913903
Uqcr10	0.710061	-0.493985	0.0563041
Hnrnpc	0.710125	-0.493855	0.0637582
Cyba	0.710241	-0.493619	0.0127785
Ppp2r5b	0.710517	-0.493059	0.0350978
Cyb561d2	0.71076	-0.492565	0.129183
Bri3	0.711451	-0.491164	0.0579358
Rundc3b	0.712406	-0.489229	0.0672437
Itm2b	0.712783	-0.488466	0.033049
Rnf26	0.713296	-0.487427	0.373901
Nos1	0.713497	-0.487021	0.00270658
Cdkn3	0.713547	-0.486919	0.06344
Dnal4	0.713573	-0.486866	0.00881399
Cebpa	0.713613	-0.486786	0.0142115
Clec2l	0.713906	-0.486194	0.162377
Chchd6	0.713932	-0.486141	0.149185
Disc1	0.71421	-0.485579	0.0785964
Gm29094	0.714353	-0.485291	0.373901
Smad5	0.714743	-0.484504	0.037891
Sphk1	0.714826	-0.484336	0.000938111
Myl6b	0.715037	-0.48391	0.0466464
Tex264	0.715242	-0.483497	0.00146481
Pex26	0.715613	-0.482748	0.0649097
Steap3	0.71591	-0.48215	0.0135637
Ivns1abp	0.716103	-0.481761	0.12112
Hfe	0.716295	-0.481374	0.015521
Cd93	0.716522	-0.480918	0.00331518
mt-Nd6	0.716542	-0.480876	0.63801
Ldlrad4	0.716745	-0.480469	0.123181
Pkig	0.717064	-0.479827	0.0826697
Hspb11	0.717175	-0.479602	0.114259
Ass1	0.717382	-0.479187	0.0631931
Jmjd8	0.718045	-0.477855	0.260231
S100a1	0.719293	-0.475349	0.110378
Fdx1	0.719515	-0.474904	0.040091
Atp5h	0.720235	-0.47346	0.0029212
Tspyl4	0.720301	-0.473328	0.00654371
Uqcrq	0.720523	-0.472883	0.0166875
Tmco1	0.721214	-0.471501	0.00482122
Cnpy3	0.721871	-0.470187	0.00219832
Hmg20b	0.722134	-0.469661	0.0233749
Khk	0.722465	-0.469	0.062515
Gas7	0.723183	-0.467567	0.167802
Nr1h3	0.723652	-0.466632	0.199653
Csad	0.724165	-0.46561	0.316205
Pou2f1	0.72637	-0.461223	0.314285
Rab11fip5	0.72649	-0.460986	0.0287796
Dtx3	0.726817	-0.460336	0.121875
Glod4	0.727059	-0.459856	0.17107
Bloc1s1	0.727708	-0.458569	0.123489
Pank2	0.727869	-0.458249	0.10472
Plxnc1	0.727939	-0.45811	0.0402738
Mturn	0.727964	-0.458061	0.0592912
Cxcl14	0.727997	-0.457995	0.137442
Mknk1	0.728669	-0.456664	0.0223168
Phgdh	0.728671	-0.45666	0.00728878
Ube2e1	0.728673	-0.456656	0.0988471
Uchl3	0.728772	-0.45646	0.000121991
Fanci	0.728912	-0.456183	0.085147
Vmac	0.729186	-0.455641	0.103188
Fam102a	0.729813	-0.454402	0.0804233
Vgll4	0.729833	-0.454361	0.0656776
Catip	0.729981	-0.454069	0.080668
Armc10	0.73039	-0.453261	0.3018
Ndufv3	0.73271	-0.448687	0.142727
Eloc	0.733674	-0.446788	0.188864
Arhgdig	0.73384	-0.446462	0.144807
Cenpx	0.734018	-0.446113	0.254268
Selenbp2	0.734423	-0.445317	0.288019
Scarb2	0.734506	-0.445154	0.0343805
Hes6	0.73476	-0.444656	0.266197
Wdr54	0.734806	-0.444564	0.0367064
Ppp1r18	0.734902	-0.444376	0.0911356
Gm6970	0.735594	-0.443018	0.226761
Gm44503	0.735847	-0.442522	0.373901
Dctn2	0.735901	-0.442416	0.0267876
Idnk	0.736027	-0.442169	0.169302
Apoo	0.73639	-0.441458	0.465123
Btf3	0.736442	-0.441356	0.000319104
Hyal1	0.736624	-0.440999	0.0718925
Ctnnbip1	0.736868	-0.440521	0.0165923
Cacnb3	0.737076	-0.440115	0.0332665
Rfc4	0.737089	-0.44009	0.0892455
Dalrd3	0.737195	-0.439882	0.0169443
Acat1	0.737867	-0.438567	0.086668
Mbip	0.737989	-0.438328	0.10599
2310034G01Rik	0.738063	-0.438185	0.0858553
Nuak1	0.738651	-0.437036	0.00217995
Rce1	0.739033	-0.43629	0.0179859
Neurl1a	0.73904	-0.436276	0.201392
Cebpg	0.739284	-0.435799	0.019509
Lhfp	0.73931	-0.435748	0.055497
Pax3	0.739827	-0.43474	0.0510217
Kptn	0.740114	-0.434181	0.154416
Mrpl36	0.740127	-0.434156	0.179839
Mrps21	0.740239	-0.433937	0.451473
Gtf2h5	0.740338	-0.433743	0.0568028
Stard6	0.740391	-0.433641	0.203057
Decr2	0.740553	-0.433325	0.11511
Dpp7	0.740637	-0.433162	0.073554
Cenps	0.740779	-0.432885	0.0231098
Ccnh	0.740996	-0.432462	0.00169547
Apba1	0.741205	-0.432056	0.00979829
Ndufb10	0.741377	-0.431721	0.151665
Capn5	0.741416	-0.431645	0.032571
BC026585	0.741911	-0.430683	0.0556864
Lrfn4	0.742452	-0.42963	0.0213296
Paqr4	0.742791	-0.428972	0.112193
Flot1	0.74312	-0.428333	0.0226257
Tifab	0.743211	-0.428156	0.120845
Rdh10	0.743592	-0.427416	0.156515
Faf1	0.74419	-0.426257	0.0052016
Klhl36	0.744247	-0.426147	0.345698
Batf3	0.744479	-0.425698	0.233919
Metrn	0.744573	-0.425515	0.0137875
Cdip1	0.744761	-0.42515	0.0559841
Lyrm2	0.744773	-0.425128	0.268774
Car11	0.744928	-0.424827	0.259605
Drap1	0.74514	-0.424416	0.0236264
Prkra	0.745812	-0.423117	0.199537
Itgb5	0.74618	-0.422404	0.040632
Ap4s1	0.746492	-0.421801	0.00461538
Slc25a3	0.747052	-0.42072	0.177402
Neurl3	0.748432	-0.418057	0.0900271
Hsd17b10	0.74848	-0.417965	0.101299
Cd200r2	0.74854	-0.417849	0.106735
H2-DMb1	0.748779	-0.417389	0.25402
Erp29	0.748944	-0.417071	0.00401198
Gins4	0.749213	-0.416552	0.0316362
Pex2	0.74987	-0.415287	0.157371
Necap2	0.749926	-0.41518	0.0256054
Stoml1	0.750313	-0.414436	0.208441
Abraxas1	0.750899	-0.413308	0.0709177
Rcbtb2	0.751152	-0.412823	0.111323
Tesc	0.751154	-0.412819	0.289631
Serpinb6b	0.75165	-0.411866	0.243892
Fnta	0.751658	-0.411851	0.038759
Gna15	0.75169	-0.41179	0.137443
Ramp2	0.751746	-0.411683	0.422533
Agap1	0.751866	-0.411453	0.0447594
Snx5	0.752442	-0.410349	0.0619106
Yipf7	0.752602	-0.410041	0.114459
Myom3	0.753041	-0.4092	0.105912
Ndufb9	0.753384	-0.408543	0.0663323
Psmb9	0.753696	-0.407945	0.0912298
Tmem167b	0.753798	-0.407751	0.105373
Pctp	0.754195	-0.406991	0.0295791
Dnajb2	0.754619	-0.406179	0.109617
Zbtb4	0.754796	-0.405841	0.555821
Pcyox1l	0.75564	-0.40423	0.125467
Mpc2	0.755742	-0.404035	0.0300818
Bex3	0.755861	-0.403807	0.312168
Camkk2	0.755921	-0.403693	0.0415103
Cmtm3	0.756152	-0.403252	0.108176
Thap2	0.756206	-0.403148	0.18146
Camkmt	0.756279	-0.40301	0.107143
1700003E16Rik	0.756629	-0.402342	0.0792322
Vash1	0.756815	-0.401987	0.0299354
Cox14	0.756879	-0.401865	0.00661097
Lsm4	0.757704	-0.400294	0.0157781
Tnfsf18	0.758212	-0.399326	0.398651
St3gal4	0.758222	-0.399308	0.230187
Kcnk13	0.758409	-0.398951	0.0451844
Lpl	0.758475	-0.398827	0.100545
Max	0.758508	-0.398764	0.238302
Taf10	0.758895	-0.398028	0.0151227
Ahcyl1	0.759535	-0.396811	0.0622652
Atp2a3	0.759866	-0.396183	0.0484184
Spata6	0.760119	-0.395703	0.0523034
Fastk	0.760227	-0.395497	0.102511
Mrpl24	0.76023	-0.395491	0.124652
Pwwp2b	0.760283	-0.395392	0.0696769
Cenpm	0.760376	-0.395215	0.330966
B930094E09Rik	0.760448	-0.395079	0.518162
Gm16253	0.760792	-0.394426	0.609897
Rac1	0.760992	-0.394047	0.000492011
Camk1	0.761089	-0.393863	0.169839
Zfyve19	0.761235	-0.393586	0.117037
Nacc2	0.761301	-0.39346	0.0218129
Csnk2b	0.761444	-0.393191	0.0196606
Ifrd2	0.761543	-0.393003	0.0923636
Tm2d2	0.7619	-0.392327	0.140302
Gdi2	0.762241	-0.391681	0.115041
Tspan17	0.76252	-0.391153	0.0661996
AW011738	0.763044	-0.390163	0.32536
Ntf5	0.763111	-0.390036	0.228497
Lsp1	0.763204	-0.389859	0.0228526
Maf1	0.763928	-0.388492	0.0670816
Fcna	0.764026	-0.388307	0.0188939
Atp5f1	0.764167	-0.38804	0.0226786
Pgls	0.764267	-0.387851	0.114132
Sft2d2	0.764288	-0.387811	0.00172687
Ctdspl	0.764427	-0.387548	0.139657
Tax1bp3	0.764432	-0.387539	0.120747
Dpy30	0.76463	-0.387167	0.107893
Mrfap1	0.764632	-0.387163	0.211127
Asrgl1	0.764681	-0.38707	0.0614521
Anapc5	0.765254	-0.385989	0.0151593
Fhit	0.765496	-0.385532	0.083689
Mcrip2	0.765694	-0.385161	0.25679
Txlnb	0.765805	-0.384951	0.0690728
Cuta	0.766116	-0.384365	0.233054
Reep4	0.767006	-0.38269	0.135943
Rcn1	0.767048	-0.382612	0.0234096
Adrb1	0.767203	-0.382319	0.0545005
Ndufs6	0.767219	-0.38229	0.251044
Pias3	0.767256	-0.382219	0.0260193
Apopt1	0.767555	-0.381658	0.111697
March9	0.768724	-0.379463	0.182889
Tmem65	0.768926	-0.379083	0.046812
Ppil3	0.769246	-0.378482	0.170259
Fahd2a	0.769594	-0.377831	0.0829132
Nlrp1a	0.76962	-0.377781	0.0940355
Shox2	0.770188	-0.376717	0.28195
Mrnip	0.770981	-0.375234	0.375212
Hnrnph3	0.771081	-0.375046	0.373242
Tmem38a	0.771126	-0.374961	0.362008
Srd5a1	0.771719	-0.373853	0.148951
Cryz	0.771766	-0.373764	0.0563846
Usf2	0.771871	-0.373569	0.0176821
Mtpap	0.771995	-0.373337	0.137601
Synpo	0.772078	-0.373181	0.206216
Klk1b27	0.772867	-0.371709	0.518332
Nutf2	0.772893	-0.371659	0.119693
Tmem165	0.772938	-0.371575	0.00442129
Larp1	0.773004	-0.371453	0.0175716
Fhl4	0.773041	-0.371383	0.150257
Ndrg1	0.773075	-0.371319	0.03492
Sh3glb1	0.773208	-0.371072	0.0176355
Tmub1	0.773421	-0.370673	0.339433
Igsf8	0.773432	-0.370654	0.0382671
Crk	0.773523	-0.370484	0.104262
Txndc15	0.774164	-0.369289	0.170937
Rasa4	0.774317	-0.369004	0.0177684
Cd81	0.774409	-0.368832	0.0367659
Atg10	0.774532	-0.368602	0.355783
Sar1b	0.774701	-0.368289	0.154574
Cyb5r1	0.774723	-0.368248	0.142786
Dapp1	0.774886	-0.367944	0.0593122
3830406C13Rik	0.77526	-0.367247	0.074315
Eri3	0.775639	-0.366542	0.140919
Gpx1	0.776187	-0.365523	0.269905
Leprotl1	0.776259	-0.36539	0.00607105
Adat3	0.776287	-0.365337	0.610986
Ccdc6	0.776311	-0.365294	0.0478798
Cebpzos	0.776843	-0.364306	0.239223
Rarg	0.776848	-0.364295	0.0114717
Rtcb	0.776873	-0.364249	0.0159796
Slc25a20	0.777345	-0.363373	0.06136
Lix1l	0.777449	-0.36318	0.00493188
Klc2	0.77771	-0.362696	0.278168
Cnih4	0.778427	-0.361366	0.0386715
Insl6	0.778649	-0.360956	0.188422
Gar1	0.77866	-0.360934	0.469686
Ccdc159	0.778968	-0.360364	0.155561
Cdk18	0.779389	-0.359585	0.0657091
Ppp1r35	0.779711	-0.358988	0.219645
Anxa3	0.779801	-0.358821	0.101755
Fbxo32	0.779813	-0.358801	0.126095
Hexb	0.779905	-0.358629	0.0702307
Cby1	0.779922	-0.358598	0.0854026
Gm42641	0.779944	-0.358557	0.293127
Rufy4	0.779958	-0.358531	0.302331
Kifc3	0.780322	-0.357859	0.228791
Ak6	0.780456	-0.357612	0.21188
Tmem107	0.780521	-0.357491	0.170209
Pts	0.780687	-0.357184	0.00646815
Tbc1d19	0.780767	-0.357036	0.0421806
Rnaset2a	0.780854	-0.356875	0.0165832
Akr7a5	0.780941	-0.356715	0.0195276
Rnaset2b	0.781109	-0.356404	0.00765743
Mdfi	0.78139	-0.355885	0.137489
Pih1d1	0.782451	-0.353928	0.0475419
Lhpp	0.782458	-0.353915	0.103972
Rnaseh2b	0.782499	-0.353838	0.137808
Lypla2	0.782649	-0.353563	0.193387
Ubxn11	0.783041	-0.352839	0.169625
Klhdc2	0.783347	-0.352276	0.256521
Atn1	0.783387	-0.352204	0.0672404
Cd72	0.7834	-0.352178	0.353027
Amdhd2	0.783775	-0.351489	0.114207
Gchfr	0.783805	-0.351433	0.296916
Irak1	0.783915	-0.351231	0.0411636
Arf5	0.785349	-0.348595	0.0780533
Sirt3	0.785559	-0.348208	0.0435683
Ankrd37	0.785694	-0.347961	0.377865
Bckdhb	0.785748	-0.347862	0.0712773
Lck	0.785831	-0.347709	0.215178
Diaph1	0.785958	-0.347475	0.00318606
Eif2d	0.786045	-0.347316	0.090023
Cript	0.786239	-0.34696	0.428974
Dusp22	0.786303	-0.346843	0.0255036
Nbdy	0.786365	-0.34673	0.287523
Mtfr2	0.786739	-0.346042	0.44324
Ccnd3	0.787025	-0.345518	0.627083
Srr	0.787572	-0.344516	0.0409897
Ten1	0.788052	-0.343637	0.154543
Gm13889	0.788149	-0.343459	0.135788
Dhrs4	0.788421	-0.342962	0.438555
Gga1	0.788471	-0.34287	0.0440736
Ifi27	0.788729	-0.342398	0.182281
Vps9d1	0.788739	-0.342379	0.0833346
Trappc3	0.788774	-0.342316	0.0813711
Npm3	0.788803	-0.342263	0.0161163
Arfrp1	0.788836	-0.342203	0.132592
Thbd	0.789813	-0.340417	0.175445
Mettl18	0.790231	-0.339654	0.362275
Mettl26	0.790411	-0.339325	0.307152
Mfng	0.790492	-0.339178	0.0137866
Arl1	0.790644	-0.338899	0.138321
Prelid2	0.791248	-0.337798	0.519817
Vegfb	0.791276	-0.337747	0.103711
Usp2	0.791417	-0.337491	0.0468388
B4galt6	0.791463	-0.337405	0.0750527
Ccdc90b	0.791609	-0.337139	0.352326
Maz	0.791721	-0.336937	0.0353714
Prrg2	0.791777	-0.336834	0.0441074
Mthfd2	0.79199	-0.336447	0.0032117
Atp5e	0.792205	-0.336053	0.0681222
1110034G24Rik	0.792399	-0.335702	0.378307
Csnk1g2	0.792437	-0.335633	0.0601679
Eef1akmt1	0.792572	-0.335387	0.265263
Hcn2	0.792822	-0.334931	0.0442948
Pik3r2	0.792955	-0.334688	0.0395984
Slc35c2	0.793135	-0.334362	0.194713
Pam16	0.793269	-0.334117	0.0658373
Sypl	0.793276	-0.334105	0.294133
Rbm4	0.793524	-0.333655	0.0537309
Mrgprf	0.79379	-0.33317	0.0567455
Cisd3	0.793803	-0.333148	0.139728
Kcmf1	0.793903	-0.332965	0.194301
Slc2a8	0.794173	-0.332475	0.0393407
Ctsh	0.794314	-0.332219	0.00538696
Ensa	0.795121	-0.330754	0.495269
Ndrg3	0.795181	-0.330645	0.247154
Gnb2	0.795541	-0.329992	0.246635
Elovl7	0.795745	-0.329621	0.134212
Hsdl2	0.796194	-0.328807	0.41873
Slc46a3	0.796405	-0.328426	0.122988
Tinf2	0.7965	-0.328253	0.062568
Cacna1a	0.796679	-0.327929	0.0206081
Chchd7	0.796685	-0.327918	0.0531178
Polr1c	0.796725	-0.327846	0.38553
Dnajc19	0.796739	-0.327821	0.223417
Zdhhc16	0.79718	-0.327022	0.108172
Sh2d6	0.797382	-0.326657	0.363475
Gm7334	0.797628	-0.326212	0.0243285
Parp2	0.797838	-0.325832	0.342254
Gpx4	0.79823	-0.325124	0.0452234
Slc25a39	0.798309	-0.324981	0.0316312
Mmd	0.798774	-0.324142	0.113097
Hint1	0.79894	-0.323841	0.209516
Mob1a	0.799037	-0.323665	0.429286
Set	0.799139	-0.323482	0.414322
Trappc2	0.799257	-0.323269	0.279595
Exosc5	0.799352	-0.323097	0.034275
1110008F13Rik	0.799595	-0.322658	0.0518338
Pcbd2	0.799821	-0.322252	0.0431559
Gypc	0.799871	-0.322161	0.063242
Gm20498	0.799977	-0.321969	0.0427156
Slc43a2	0.80007	-0.321801	0.589868
Bod1	0.800343	-0.32131	0.014143
Dram2	0.800507	-0.321014	0.203982
Plxdc1	0.80102	-0.32009	0.0249713
Ptp4a2	0.801373	-0.319454	0.0115503
Gmds	0.801723	-0.318824	0.266048
Zfp213	0.801787	-0.318709	0.0416045
Ly86	0.802099	-0.318147	0.311841
Selenom	0.802306	-0.317775	0.147203
Ccdc84	0.803522	-0.31559	0.167569
Fmnl1	0.803788	-0.315113	0.182419
Mafa	0.804023	-0.314692	0.456623
Ptov1	0.804494	-0.313846	0.0580787
2510002D24Rik	0.80472	-0.313441	0.492871
Slc9a7	0.805255	-0.312482	0.379702
Poc1b	0.805583	-0.311896	0.0181174
Chpt1	0.805615	-0.311837	0.125219
Rusc1	0.805678	-0.311725	0.118074
Endov	0.806271	-0.310663	0.0225016
Kctd2	0.806506	-0.310243	0.124476
Map3k15	0.806615	-0.310047	0.183246
Alg13	0.806648	-0.309988	0.347334
Mpg	0.806718	-0.309863	0.234754
Ube2a	0.806796	-0.309725	0.451674
Lrrc42	0.807688	-0.30813	0.123989
Parvg	0.808033	-0.307514	0.00672384
Cnot11	0.808248	-0.30713	0.102886
Phb2	0.808332	-0.30698	0.00292858
Cdt1	0.808469	-0.306735	0.112778
Polr2h	0.808515	-0.306653	0.112854
Tmem106a	0.808687	-0.306346	0.203034
Tpgs2	0.808757	-0.306223	0.184193
Cerk	0.808789	-0.306165	0.0595026
Lancl2	0.808904	-0.30596	0.21339
Atraid	0.80907	-0.305664	0.269809
Zfp358	0.809215	-0.305404	0.205034
Tmem35b	0.809221	-0.305394	0.313553
Prorsd1	0.809656	-0.304619	0.0994135
Lamp1	0.809843	-0.304285	0.0991498
Zbtb42	0.809905	-0.304176	0.410402
Laptm5	0.810071	-0.303881	0.0452462
Sorl1	0.810352	-0.30338	0.114089
Gm5814	0.810532	-0.303059	0.435258
Tmem219	0.810986	-0.302252	0.078318
Mospd3	0.811062	-0.302115	0.19796
Mutyh	0.811154	-0.301953	0.0134559
Nek6	0.811514	-0.301311	0.330544
Smim13	0.811681	-0.301015	0.31462
Itgb1bp1	0.811799	-0.300805	0.148656
Nutf2-ps1	0.812	-0.300448	0.148547
Pfdn6	0.812049	-0.300362	0.320991
2700081O15Rik	0.812143	-0.300195	0.228931
Pink1	0.812153	-0.300176	0.0834777
Fam149b	0.812295	-0.299924	0.0945309
Stx4a	0.812518	-0.299529	0.0494423
Ube2d3	0.813566	-0.297669	0.143135
Emc9	0.813591	-0.297625	0.151023
Gabarap	0.813954	-0.296982	0.100727
Etv4	0.814385	-0.296216	0.148172
Psmb4	0.814402	-0.296187	0.0735259
Runx3	0.814736	-0.295595	0.182831
Mlec	0.814933	-0.295247	0.00891753
Tsen34	0.814984	-0.295157	0.073215
Sirt2	0.815159	-0.294847	0.0763652
Pgf	0.815168	-0.294831	0.31563
Akr1a1	0.815273	-0.294644	0.0499689
Tnfrsf11a	0.81615	-0.293095	0.188148
Aup1	0.816258	-0.292903	0.12943
Pigp	0.816288	-0.29285	0.242033
Rnft1	0.816437	-0.292587	0.152716
Card11	0.816504	-0.292469	0.172046
Ankrd39	0.816586	-0.292324	0.313129
Sdc3	0.816731	-0.292067	0.0376121
Dgat2	0.816734	-0.292062	0.163551
Fam168a	0.816954	-0.291673	0.337953
Lsm11	0.817002	-0.291589	0.122364
Pdcl3	0.817103	-0.291411	0.164504
Cln3	0.817389	-0.290905	0.20465
Rps6kb2	0.818061	-0.289719	0.189725
Fcor	0.818101	-0.289649	0.100366
Tm9sf3	0.818139	-0.289582	0.312037
Adgrl1	0.818717	-0.288563	0.359116
Ppm1h	0.818816	-0.288389	0.00274888
Ift52	0.818959	-0.288137	0.107219
Dgka	0.819011	-0.288045	0.114831
Cdyl	0.819413	-0.287338	0.0668469
Jaml	0.819442	-0.287287	0.38714
Kcnk6	0.819449	-0.287274	0.0803124
Khsrp	0.819929	-0.286429	0.027554
Pbx2	0.820143	-0.286052	0.00226481
Rnase4	0.82016	-0.286023	0.479731
Bcs1l	0.82038	-0.285635	0.0839792
Phf11b	0.820544	-0.285347	0.544826
Smim8	0.820744	-0.284995	0.530862
Ppp3cc	0.821149	-0.284285	0.171526
Arl8a	0.821307	-0.284007	0.586288
3110009E18Rik	0.821311	-0.284	0.332882
Ext2	0.82146	-0.283738	0.26999
Aldh5a1	0.821841	-0.283069	0.041943
Hadh	0.822258	-0.282338	0.31478
Zfp395	0.822827	-0.281339	0.0463666
Mrpl54	0.822935	-0.28115	0.382514
Samd10	0.823216	-0.280657	0.494613
Arf2	0.823665	-0.27987	0.347712
Tma7	0.823745	-0.27973	0.0447994
Mapt	0.823848	-0.27955	0.142283
Mgmt	0.823944	-0.279382	0.110495
BC030336	0.823962	-0.279351	0.416439
Rab32	0.824008	-0.27927	0.353233
Ndufv2	0.824034	-0.279224	0.170846
Bmf	0.824078	-0.279147	0.189333
Ipp	0.824121	-0.279072	0.313961
Rap2b	0.824183	-0.278963	0.178666
Mea1	0.824591	-0.278249	0.0478706
Rps6ka5	0.824828	-0.277834	0.28192
Spata7	0.824832	-0.277827	0.0228548
Ifngr1	0.824867	-0.277767	0.19528
Pck2	0.825129	-0.277309	0.273072
Akt1s1	0.825204	-0.277177	0.372564
M1ap	0.825265	-0.277071	0.248667
Klhl6	0.825275	-0.277054	0.344206
mt-Cytb	0.825334	-0.27695	0.326164
Top1mt	0.82544	-0.276765	0.00748138
Zdhhc18	0.825505	-0.27665	0.125297
Siva1	0.825669	-0.276364	0.230387
Acbd6	0.825852	-0.276046	0.409597
Tbc1d7	0.8261	-0.275612	0.174337
Tmem218	0.826262	-0.275328	0.157797
Gsn	0.826285	-0.275288	0.242524
Slc37a2	0.826423	-0.275048	0.147764
Fam216a	0.826441	-0.275016	0.266409
Mrrf	0.826502	-0.274909	0.25984
Rbm43	0.826512	-0.274893	0.10092
Agbl5	0.826686	-0.274588	0.180632
Yif1a	0.826719	-0.27453	0.457303
2310009B15Rik	0.826806	-0.27438	0.439787
Nudt4	0.827034	-0.273981	0.0221325
Zhx3	0.827271	-0.273567	0.278348
Trim27	0.827345	-0.273438	0.0828073
Smdt1	0.827542	-0.273095	0.0756077
Alpl	0.827579	-0.273031	0.0386069
Runx2	0.827643	-0.272919	0.145045
Tesk1	0.827999	-0.272299	0.159407
Prdx3	0.828162	-0.272015	0.0368849
Lsm8	0.828233	-0.271892	0.14683
Zfp36l1	0.828353	-0.271683	0.740731
9930111J21Rik2	0.828359	-0.271671	0.354887
Metap1d	0.828468	-0.271481	0.237681
Srm	0.828566	-0.271311	0.0499289
Ube2h	0.828644	-0.271176	0.117959
Tbpl1	0.82865	-0.271165	0.241314
Mrps7	0.829103	-0.270378	0.0260946
Ephx1	0.82951	-0.269669	0.543815
Ppm1m	0.829936	-0.268928	0.00735144
Dnajc5	0.829965	-0.268878	0.566309
Ccdc120	0.830245	-0.268391	0.216002
Msl3	0.83057	-0.267826	0.149536
Dusp12	0.8306	-0.267774	0.0525728
Slc26a6	0.830676	-0.267643	0.0990231
Pcif1	0.830875	-0.267297	0.0133771
Fbxw5	0.831028	-0.267031	0.174261
Pitpna	0.831396	-0.266392	0.0113266
Stmn1	0.831426	-0.26634	0.0273757
Ak3	0.832043	-0.26527	0.245279
Nucks1	0.832171	-0.265049	0.282198
Cd302	0.832228	-0.26495	0.265
Abhd14b	0.832474	-0.264523	0.314933
Abi2	0.832799	-0.26396	0.264853
Ssbp3	0.832835	-0.263897	0.203435
Alg14	0.833183	-0.263294	0.1471
Msi2	0.834169	-0.261589	0.259237
Ybx1	0.834174	-0.26158	0.07191
Ddx39b	0.83429	-0.26138	0.159842
Rsad1	0.834502	-0.261013	0.0157633
Paqr3	0.834574	-0.260887	0.100526
Upp2	0.834588	-0.260864	0.0358472
Kyat1	0.834721	-0.260634	0.0619122
Ctnnd2	0.834896	-0.260331	0.123978
Rnaseh2a	0.834968	-0.260207	0.136435
Minos1	0.835045	-0.260074	0.215045
Cirbp	0.835291	-0.259649	0.235873
Kiz	0.835481	-0.25932	0.103611
mt-Atp6	0.835559	-0.259186	0.676328
Glrx5	0.835632	-0.25906	0.00768797
Gm20075	0.835703	-0.258937	0.341228
Hsf1	0.835756	-0.258846	0.23205
Idua	0.835917	-0.258569	0.25617
Igsf9b	0.835941	-0.258527	0.0782931
Praf2	0.836002	-0.258421	0.457612
Nprl2	0.83609	-0.258269	0.603785
Tmed10	0.836141	-0.258182	0.0377232
Rab40c	0.836246	-0.258	0.235772
Vti1a	0.836275	-0.257951	0.0146145
Kmt5c	0.836588	-0.25741	0.41772
Stk25	0.836886	-0.256898	0.412111
Twsg1	0.837215	-0.25633	0.0430896
Fam96b	0.837557	-0.25574	0.0479485
Mfsd11	0.837596	-0.255674	0.0816874
Rtn3	0.837718	-0.255464	0.00538448
Timmdc1	0.838042	-0.254906	0.112947
Phospho1	0.838204	-0.254627	0.302821
Btbd1	0.83827	-0.254513	0.082663
Ube2d1	0.838461	-0.254185	0.253955
Mmab	0.838489	-0.254136	0.394876
Il6ra	0.83861	-0.253929	0.0222465
Clybl	0.838784	-0.253629	0.226633
Tufm	0.838931	-0.253376	0.139838
Rars2	0.839023	-0.253218	0.133231
Dcps	0.839216	-0.252885	0.308823
Aatk	0.839545	-0.252321	0.161283
Ppm1a	0.839575	-0.252268	0.194122
Oxa1l	0.839585	-0.252252	0.183617
Ajuba	0.83977	-0.251934	0.193708
Wwp1	0.839797	-0.251888	0.182945
Ccnb2	0.839826	-0.251837	0.0635576
Smpd2	0.839895	-0.251719	0.272198
Borcs5	0.84013	-0.251316	0.139652
Ptgr2	0.840377	-0.250892	0.295632
Ankrd26	0.840989	-0.249841	0.0507699
Cnot8	0.841118	-0.24962	0.0391419
Bcl7c	0.841202	-0.249477	0.118901
Serpinb1b	0.841468	-0.249019	0.390903
Hmgn1	0.841535	-0.248904	0.0779088
Plekha1	0.841664	-0.248683	0.461687
Fbxl18	0.84196	-0.248176	0.410089
Rfx2	0.842474	-0.247296	0.451432
Gm45713	0.842712	-0.246888	0.563929
Frat1	0.842768	-0.246792	0.499195
Btf3l4	0.842798	-0.246742	0.253331
Tspan4	0.842823	-0.246699	0.393488
Plekho1	0.842844	-0.246662	0.00987925
Psmb6	0.843454	-0.245618	0.149563
Pcmt1	0.843562	-0.245433	0.358884
Gm10260	0.843657	-0.245271	0.581753
Tpra1	0.844146	-0.244435	0.261763
Chac1	0.844292	-0.244186	0.250341
Rps6ka3	0.844326	-0.244127	0.560195
Palm	0.84434	-0.244104	0.223966
Fibp	0.844436	-0.243939	0.142271
Gng2	0.844526	-0.243786	0.174156
Selenbp1	0.844723	-0.24345	0.580751
Efcab11	0.844779	-0.243355	0.163509
Ccdc91	0.844812	-0.243297	0.329691
Rxra	0.845112	-0.242786	0.088263
Lrfn1	0.845119	-0.242773	0.257018
Aldoa	0.845384	-0.242321	0.0714214
Ddi2	0.845411	-0.242276	0.154148
Mat2a	0.845475	-0.242166	0.574949
Stambpl1	0.845567	-0.242009	0.338043
Bcl2	0.845638	-0.241888	0.291587
Plgrkt	0.845734	-0.241725	0.50662
Gm42421	0.845799	-0.241613	0.599317
Irf1	0.845847	-0.241532	0.36177
Pxk	0.846029	-0.241222	0.555102
Calhm2	0.846327	-0.240712	0.509912
Rxrb	0.846395	-0.240596	0.0165623
Vamp2	0.846465	-0.240478	0.374063
Dtnbp1	0.846763	-0.23997	0.207006
C77080	0.846941	-0.239666	0.0771649
Nr0b2	0.846962	-0.239631	0.446566
Rab3d	0.846987	-0.239588	0.485676
Ola1	0.84758	-0.238578	0.344479
Dstyk	0.847628	-0.238497	0.256181
Glcci1	0.847698	-0.238378	0.131997
0610009O20Rik	0.847797	-0.238209	0.4774
Actr10	0.847813	-0.238183	0.00127162
Fndc10	0.847856	-0.238109	0.448098
Gm42742	0.84788	-0.238067	0.716943
Fabp3	0.848075	-0.237736	0.458415
Tmem63b	0.848085	-0.237719	0.0493272
Etfa	0.848137	-0.237631	0.239225
Glt8d1	0.848337	-0.23729	0.467735
Cbx6	0.848447	-0.237104	0.326041
Sh3glb2	0.84863	-0.236792	0.276316
Mpc1	0.848679	-0.236709	0.640737
Gm5093	0.849608	-0.235131	0.607845
Bcr	0.849811	-0.234786	0.273825
Yif1b	0.849907	-0.234623	0.099731
Gm10762	0.850022	-0.234429	0.38901
Ccni	0.850036	-0.234405	0.210674
Paox	0.85013	-0.234244	0.0193102
Scrn3	0.850165	-0.234185	0.453054
Snrk	0.850585	-0.233472	0.666229
Phf10	0.85072	-0.233243	0.329952
P2ry1	0.850762	-0.233173	0.181985
Acd	0.850764	-0.23317	0.0274218
Acadl	0.850833	-0.233052	0.473017
Samd1	0.851117	-0.232571	0.393391
Rnf215	0.85155	-0.231837	0.231717
Tln2	0.851606	-0.231742	0.147089
Plscr3	0.851608	-0.231739	0.317801
Bckdk	0.851716	-0.231556	0.521991
Kat2a	0.851867	-0.2313	0.0164112
Phpt1	0.851902	-0.231241	0.372549
Gngt2	0.851917	-0.231215	0.201805
Osgepl1	0.852123	-0.230866	0.331379
Washc3	0.852275	-0.23061	0.0397835
Spsb4	0.852278	-0.230603	0.209526
Rpl41	0.852405	-0.230389	0.385916
Msrb1	0.852488	-0.230249	0.206595
Ift27	0.852829	-0.229672	0.448994
Birc5	0.852926	-0.229507	0.372332
Vdac1	0.853006	-0.229372	0.174567
Klhdc10	0.853012	-0.229362	0.140585
Galnt12	0.853062	-0.229277	0.569288
Slc25a17	0.853068	-0.229268	0.0329123
Trappc6a	0.853087	-0.229235	0.189266
Man2a2	0.853104	-0.229206	0.149808
Ddah1	0.853149	-0.22913	0.258343
Mrpl4	0.853163	-0.229107	0.175302
Acer3	0.853318	-0.228845	0.142197
Klhl8	0.853407	-0.228693	0.359638
Ilk	0.853441	-0.228636	0.154101
Scand1	0.853577	-0.228407	0.32417
Nnt	0.853716	-0.228172	0.272055
Tmem263	0.853777	-0.228069	0.367255
Smim11	0.854019	-0.227659	0.489119
Pakap	0.854107	-0.227512	0.460157
Cds2	0.854231	-0.227301	0.00183579
Ddrgk1	0.854395	-0.227025	0.366178
Ubxn6	0.854407	-0.227005	0.0977228
Rbfa	0.854542	-0.226776	0.262072
Cox5a	0.854562	-0.226743	0.122484
Ctdsp1	0.854955	-0.22608	0.0426147
Abcd2	0.85498	-0.226038	0.260123
Atp5s	0.855018	-0.225973	0.253706
Rab4a	0.855086	-0.225859	0.459536
Cda	0.855113	-0.225813	0.184525
3110001I22Rik	0.855155	-0.225743	0.543359
Map3k14	0.85522	-0.225632	0.17231
Tubb5	0.855273	-0.225543	0.214515
Mthfsd	0.855337	-0.225435	0.23983
Dexi	0.855371	-0.225379	0.35979
1600014C23Rik	0.855489	-0.225179	0.698297
Tcta	0.855699	-0.224824	0.58182
Ttc9	0.85596	-0.224384	0.13022
Ybey	0.855992	-0.22433	0.135735
Ndufa2	0.856029	-0.224268	0.100889
Atg16l2	0.856141	-0.22408	0.00462933
Zc3h7b	0.856194	-0.223991	0.164221
Tmbim6	0.856558	-0.223378	0.175139
Cep70	0.856606	-0.223297	0.418193
Mettl23	0.856726	-0.223094	0.42878
Acad8	0.857137	-0.222402	0.400296
Npepl1	0.857208	-0.222283	0.292662
Brd9	0.857385	-0.221984	0.294036
Tprkb	0.857452	-0.221872	0.574858
Pole3	0.857479	-0.221827	0.432107
Arpc2	0.857609	-0.221608	0.12971
Tfeb	0.858397	-0.220283	0.214761
Hprt	0.858426	-0.220235	0.0534671
Timm13	0.858516	-0.220083	0.508787
Chrac1	0.858648	-0.21986	0.358421
Trib3	0.858655	-0.21985	0.314337
Rtkn	0.858734	-0.219716	0.341933
Atp6v1c1	0.858738	-0.219709	0.0928508
Mfn1	0.858805	-0.219598	0.0732545
Med28	0.858858	-0.219508	0.187076
Ggact	0.858959	-0.219339	0.0633311
Taf1b	0.859065	-0.219161	0.410251
Ehbp1	0.859125	-0.21906	0.095098
Rad23b	0.859158	-0.219005	0.495516
Gtf2i	0.859243	-0.218863	0.166623
Dgcr6	0.859581	-0.218295	0.110801
Sec22c	0.859617	-0.218234	0.30386
Gm10382	0.859723	-0.218056	0.506888
Il12rb2	0.859773	-0.217972	0.342556
Rhoa	0.859862	-0.217822	0.401198
Josd2	0.859868	-0.217813	0.218104
Cd276	0.860185	-0.217282	0.330774
Pebp1	0.860239	-0.217191	0.0843927
Rin3	0.860456	-0.216827	0.224536
Fbxw4	0.860468	-0.216806	0.34711
Ndufa6	0.860505	-0.216745	0.376585
Trmt10b	0.860709	-0.216403	0.0194747
Prune1	0.860756	-0.216323	0.206491
Chchd3	0.860766	-0.216307	0.258371
Zkscan17	0.860794	-0.216261	0.327365
Nab2	0.861215	-0.215554	0.143536
Chd3os	0.861332	-0.215359	0.436614
Pafah1b1	0.861388	-0.215266	0.221547
Ptpn7	0.861416	-0.215218	0.156602
Rheb	0.861581	-0.214942	0.109536
Rangrf	0.861582	-0.214941	0.459794
Inafm1	0.861643	-0.214838	0.287803
Cuedc2	0.861724	-0.214703	0.0190263
Shc2	0.861891	-0.214423	0.175606
Agtpbp1	0.861959	-0.214309	0.0593892
Asb11	0.862104	-0.214066	0.566431
Setd6	0.862194	-0.213915	0.527199
AC149090.1	0.862261	-0.213803	0.278259
P3h3	0.862377	-0.213609	0.348041
Prpf19	0.862408	-0.213558	0.0629509
Ggh	0.862507	-0.213392	0.485981
Calm3	0.862759	-0.21297	0.381835
Ttc9c	0.862765	-0.21296	0.198418
Trim63	0.862792	-0.212915	0.0503909
Tsen54	0.862995	-0.212577	0.223791
Gm2a	0.863148	-0.212319	0.425606
Foxn3	0.863212	-0.212212	0.136188
Amhr2	0.863346	-0.211989	0.0587897
B3glct	0.863549	-0.21165	0.198116
Btbd2	0.863681	-0.211429	0.465181
Isoc2a	0.863752	-0.211311	0.141017
Poli	0.863761	-0.211296	0.0779999
Mrto4	0.86395	-0.21098	0.307933
St3gal3	0.864026	-0.210853	0.183209
Rnf114	0.864046	-0.210821	0.0144829
Rps14	0.864408	-0.210215	0.139715
Ddias	0.864456	-0.210136	0.00464303
Sys1	0.864526	-0.210018	0.507615
Entpd1	0.864768	-0.209614	0.13955
Hikeshi	0.864868	-0.209449	0.501847
Diablo	0.865001	-0.209226	0.0385844
Napsa	0.865003	-0.209222	0.594595
Asnsd1	0.865209	-0.208879	0.0627457
Ssh3	0.865297	-0.208733	0.294137
Mrps33	0.865321	-0.208693	0.154373
Gmpr	0.865529	-0.208346	0.342485
Iscu	0.865643	-0.208156	0.422707
Rai14	0.865685	-0.208086	0.0854376
Rtn2	0.865877	-0.207766	0.159286
Cebpe	0.866111	-0.207376	0.511223
Atp1a1	0.866129	-0.207345	0.0103183
Asf1a	0.866188	-0.207248	0.450643
Syt7	0.866387	-0.206917	0.397259
Rbp4	0.86639	-0.206911	0.634577
Klf10	0.866447	-0.206816	0.513477
Noxred1	0.866506	-0.206719	0.370871
Eef1g	0.866601	-0.206559	0.119239
Rgl2	0.866766	-0.206285	0.122017
Cgnl1	0.866961	-0.205961	0.23029
Usp49	0.867127	-0.205684	0.571662
Plpp2	0.867286	-0.20542	0.520014
Elac1	0.867369	-0.205282	0.353831
Aldh2	0.867458	-0.205135	0.0188471
0610010K14Rik	0.867703	-0.204727	0.175358
Wdr13	0.867722	-0.204695	0.375488
Ankle1	0.868124	-0.204027	0.453474
Vamp8	0.86859	-0.203252	0.579574
Rp9	0.868654	-0.203147	0.319436
Mrpl17	0.868765	-0.202962	0.111389
Eid1	0.86882	-0.20287	0.504167
Wars	0.868864	-0.202798	0.353882
Ankmy2	0.869263	-0.202135	0.0561549
Ptp4a3	0.869279	-0.202109	0.367797
Dcaf17	0.869311	-0.202055	0.450938
Ptpra	0.869416	-0.201882	0.0283417
Lyrm4	0.86955	-0.201659	0.580195
Nubp1	0.869897	-0.201084	0.275299
Ipo4	0.870333	-0.200361	0.345376
Fkbp3	0.870461	-0.200148	0.509582
Serf2	0.870679	-0.199787	0.182583
Rmnd5b	0.870717	-0.199724	0.175831
Spg21	0.870777	-0.199625	0.218333
Neurl2	0.871083	-0.199117	0.187511
Uqcrc2	0.871194	-0.198935	0.357856
Selenot	0.871596	-0.198269	0.326307
Shkbp1	0.871662	-0.198159	0.320595
Ifnar2	0.871683	-0.198124	0.302174
Trio	0.871787	-0.197952	0.0528341
P2rx4	0.871796	-0.197938	0.187289
Vamp7	0.871881	-0.197797	0.483009
Coq9	0.872141	-0.197366	0.356864
Strap	0.872179	-0.197303	0.0878938
Dhrs7	0.872882	-0.196141	0.412506
Rpl10	0.87311	-0.195764	0.0964028
Rragd	0.873301	-0.19545	0.334861
Nup43	0.873329	-0.195402	0.377239
Man1c1	0.873365	-0.195343	0.440799
Tmco4	0.873407	-0.195273	0.109817
Ergic3	0.873469	-0.195171	0.0391884
Trim8	0.873512	-0.195101	0.156997
Dact3	0.873604	-0.194949	0.432235
Rhobtb2	0.874157	-0.194036	0.00869609
Ptbp3	0.874374	-0.193678	0.576915
Phkb	0.874392	-0.193648	0.273078
Rabac1	0.874392	-0.193647	0.0991184
Mettl16	0.874599	-0.193307	0.362897
Ppp2r5a	0.874671	-0.193188	0.0578211
Cox7c	0.874798	-0.192978	0.20658
Qser1	0.875002	-0.192642	0.277258
Mta1	0.875169	-0.192366	0.00359589
Faap100	0.875193	-0.192326	0.170556
Gnptg	0.875253	-0.192227	0.626697
Erf	0.875325	-0.19211	0.179177
Gramd3	0.875393	-0.191998	0.415972
Setd3	0.875457	-0.191892	0.274977
Sharpin	0.87595	-0.191079	0.381878
Pcgf2	0.876008	-0.190984	0.0571999
Hagh	0.876191	-0.190682	0.588347
Cotl1	0.876441	-0.190272	0.117906
Stradb	0.87645	-0.190255	0.243962
3830403N18Rik	0.876536	-0.190115	0.642348
Rogdi	0.876669	-0.189896	0.559904
Tbc1d22a	0.876684	-0.189871	0.402872
Fcrl1	0.876926	-0.189473	0.447302
Polr3h	0.877151	-0.189104	0.243943
Ttc32	0.87735	-0.188776	0.224117
Picalm	0.87744	-0.188627	0.28135
Ldb1	0.877475	-0.188569	0.0893813
Pde7a	0.877494	-0.188539	0.430905
Tgfb1	0.877536	-0.188469	0.368383
Poc5	0.877561	-0.188428	0.292097
Tmem198b	0.877643	-0.188294	0.250117
B4galt4	0.877723	-0.188163	0.420638
Alkbh6	0.877853	-0.187949	0.456954
Fam120b	0.877956	-0.187779	0.309266
Gm42688	0.878074	-0.187586	0.851446
Tjap1	0.878085	-0.187568	0.352982
Ppm1j	0.878228	-0.187332	0.46746
Mrpl50	0.878279	-0.187248	0.641726
Mrpl30	0.878298	-0.187217	0.477344
Smyd4	0.87856	-0.186788	0.532976
Tmem164	0.879145	-0.185828	0.624507
Pea15a	0.879215	-0.185712	0.114796
Nudt5	0.879333	-0.185518	0.0350679
Rida	0.879402	-0.185405	0.0176665
Alg12	0.879419	-0.185378	0.601451
Erfe	0.879448	-0.18533	0.561867
Hspe1	0.879527	-0.1852	0.495318
Yrdc	0.879707	-0.184905	0.303173
Trim44	0.879747	-0.18484	0.15461
Pick1	0.879759	-0.18482	0.102954
Emd	0.879908	-0.184576	0.122859
Banf1	0.879986	-0.184448	0.295531
Cbx5	0.880388	-0.183789	0.417033
Hemk1	0.880468	-0.183657	0.653294
Tmem202	0.880499	-0.183607	0.694461
Rad51	0.880664	-0.183337	0.426721
Hddc2	0.880801	-0.183112	0.510173
Slc7a7	0.880805	-0.183105	0.49077
Rab7b	0.880988	-0.182805	0.609596
Ptgs1	0.881035	-0.182729	0.205731
Ndufab1	0.881252	-0.182374	0.332574
Fam234a	0.88135	-0.182213	0.540131
Naa30	0.881378	-0.182167	0.277793
Tfdp2	0.881473	-0.182012	0.470418
Pyroxd2	0.881881	-0.181343	0.506922
Nxn	0.881884	-0.18134	0.199988
Txnl4a	0.881886	-0.181336	0.506604
BC017158	0.882097	-0.180991	0.526903
Ears2	0.882117	-0.180958	0.357694
Wdr91	0.882144	-0.180914	0.499613
Ccdc85b	0.882191	-0.180837	0.11164
Mrpl12	0.882195	-0.180831	0.448877
Thoc6	0.882471	-0.180379	0.302202
Mif4gd	0.882562	-0.18023	0.304975
Ift43	0.882618	-0.180139	0.690681
Eif3f	0.882691	-0.180019	0.0646703
Atg3	0.882807	-0.17983	0.161123
Dnase1l1	0.882928	-0.179633	0.532899
Deaf1	0.882967	-0.179569	0.401747
Agtrap	0.883047	-0.179437	0.239897
Cpeb2	0.883165	-0.179246	0.068509
Samd4	0.883323	-0.178986	0.540976
Slc35b1	0.88345	-0.178779	0.530614
Ccpg1os	0.883525	-0.178657	0.615658
Plod3	0.883538	-0.178635	0.177567
Sike1	0.883556	-0.178607	0.341962
Cyth2	0.883632	-0.178483	0.21047
Calm1	0.883792	-0.178221	0.270166
Rbm39	0.883813	-0.178188	0.345692
Cklf	0.884122	-0.177683	0.273353
Plekha4	0.884243	-0.177485	0.531378
Wdr34	0.88436	-0.177294	0.404032
Tmem94	0.884363	-0.17729	0.259237
Pkdcc	0.884689	-0.176757	0.255607
2310039H08Rik	0.885031	-0.1762	0.444136
Mocs2	0.885367	-0.175652	0.395542
Mien1	0.885496	-0.175443	0.39553
Mblac1	0.885735	-0.175052	0.632361
Auh	0.885809	-0.174933	0.327398
Mex3a	0.885811	-0.174929	0.217019
Fancl	0.8859	-0.174784	0.461547
Ocel1	0.88595	-0.174702	0.0630931
Micu3	0.886189	-0.174313	0.365789
Rpl13a	0.88624	-0.174231	0.0333085
Atp6v0b	0.886395	-0.173978	0.158921
Prcp	0.886658	-0.17355	0.00489395
Zfp821	0.886664	-0.173541	0.244381
Ddx41	0.8869	-0.173157	0.0930279
Pwwp2a	0.887037	-0.172934	0.109288
Alg5	0.88717	-0.172717	0.508149
Rab7	0.887475	-0.172222	0.0501715
Eef2	0.887597	-0.172024	0.274904
Vopp1	0.887713	-0.171835	0.0186741
Fam69b	0.887792	-0.171707	0.589268
Atp6v0d1	0.887892	-0.171544	0.367772
Rab12	0.888001	-0.171367	0.10754
Pms2	0.888148	-0.171128	0.191232
Ap4m1	0.888171	-0.17109	0.146238
Cenpa	0.888323	-0.170844	0.452269
Fam71e1	0.888507	-0.170546	0.596139
Ephx4	0.888555	-0.170468	0.655886
Zfand3	0.88857	-0.170442	0.248449
Pop5	0.888659	-0.170298	0.601515
Pabpn1	0.888697	-0.170237	0.634843
C2cd5	0.888721	-0.170198	0.285411
Eny2	0.888806	-0.170059	0.156934
Mfsd4b4	0.888898	-0.16991	0.512897
Gng10	0.889006	-0.169735	0.660929
Timm22	0.889049	-0.169665	0.684049
Purg	0.889217	-0.169392	0.471925
Timm9	0.889367	-0.169148	0.340636
Mkrn1	0.889368	-0.169147	0.0876166
Gtf2a2	0.889435	-0.169038	0.377614
Psrc1	0.889549	-0.168855	0.432836
Eif1ax	0.889717	-0.168581	0.506424
Trim28	0.889817	-0.168419	0.462416
Ndufa5	0.890016	-0.168097	0.664253
Sulf2	0.890091	-0.167975	0.551138
Pirb	0.890123	-0.167924	0.372247
Ssc5d	0.890197	-0.167804	0.23292
Gstp1	0.890337	-0.167576	0.587331
Klf4	0.890444	-0.167404	0.0936704
Nono	0.89054	-0.167248	0.0278181
Asap1	0.890676	-0.167027	0.195235
Cystm1	0.89105	-0.166422	0.415299
Ccbe1	0.89113	-0.166292	0.257659
Dnmt3b	0.89136	-0.16592	0.585235
Dnajc15	0.891402	-0.165852	0.624728
Snf8	0.891446	-0.16578	0.590655
Magohb	0.891457	-0.165763	0.544656
Cpsf4	0.89149	-0.165709	0.685458
Znrf2	0.891667	-0.165423	0.221809
Rnf138	0.891888	-0.165065	0.187976
Fbxo36	0.891946	-0.164971	0.492907
Plxnd1	0.892026	-0.164842	0.291373
Drg1	0.892238	-0.164499	0.30966
Slc52a2	0.892393	-0.164248	0.428633
Ipcef1	0.892537	-0.164016	0.220249
Slc17a5	0.892657	-0.163822	0.467219
Zfp622	0.892734	-0.163698	0.107218
Slc37a4	0.893031	-0.163218	0.464716
Asns	0.893272	-0.162828	0.405827
Cacfd1	0.893313	-0.162763	0.327451
Eefsec	0.893462	-0.162522	0.326989
Sp1	0.893567	-0.162352	0.695815
Dnajc22	0.89365	-0.162219	0.755131
Rflnb	0.893676	-0.162176	0.38276
Nsmf	0.893748	-0.162061	0.234031
Ptges3	0.893815	-0.161951	0.478278
Ndufc2	0.893816	-0.161951	0.239363
Glrp1	0.893939	-0.161752	0.60956
Rasl2-9	0.893941	-0.161748	0.51984
Sec11c	0.893957	-0.161722	0.599114
Gm10273	0.894555	-0.160758	0.281499
Klhl18	0.894775	-0.160404	0.318355
Pld2	0.894866	-0.160257	0.185266
Slc50a1	0.895032	-0.159988	0.200155
Rita1	0.895049	-0.159962	0.335056
Tfb1m	0.895237	-0.159659	0.554441
AL607142.1	0.895336	-0.159499	0.403491
Pms1	0.895372	-0.15944	0.545106
Atp6v0e	0.895466	-0.159289	0.515754
Tmem5	0.895471	-0.159282	0.424532
Snrpa	0.895647	-0.158997	0.0120338
Zdhhc1	0.895648	-0.158997	0.358917
Wls	0.895715	-0.158888	0.310526
Akt3	0.895877	-0.158628	0.47699
H2afz	0.895899	-0.158592	0.080948
Dnajc4	0.895927	-0.158547	0.736986
Snx8	0.896097	-0.158273	0.0987396
Gng8	0.89625	-0.158026	0.541436
Ttc7b	0.896408	-0.157772	0.147254
Cdk20	0.896431	-0.157736	0.344212
Gm12355	0.896787	-0.157163	0.50801
Basp1	0.89684	-0.157077	0.132884
Tmem41a	0.897008	-0.156808	0.506972
Borcs7	0.897037	-0.156761	0.220644
Fez2	0.897108	-0.156646	0.504118
Zfp959	0.897185	-0.156522	0.732792
Meis3	0.897209	-0.156484	0.32314
Dusp11	0.897227	-0.156455	0.356302
Rbks	0.897459	-0.156082	0.487167
Cd200r4	0.897639	-0.155792	0.475401
Arhgap9	0.897698	-0.155699	0.124597
Uqcrfs1	0.89782	-0.155501	0.341721
Ulk4	0.897828	-0.155489	0.345571
Hddc3	0.89799	-0.155229	0.35378
Rsph3b	0.898091	-0.155067	0.252276
Tmem39b	0.898232	-0.15484	0.249565
Hsf4	0.898336	-0.154674	0.684789
Zfp579	0.898385	-0.154595	0.36606
Zfp61	0.898408	-0.154557	0.217398
Pxmp4	0.898543	-0.154341	0.364688
Scyl3	0.898733	-0.154035	0.478887
E130308A19Rik	0.898924	-0.153728	0.131775
Rnf150	0.899179	-0.15332	0.00149116
Slc25a30	0.899395	-0.152974	0.179641
Trmt1	0.89953	-0.152756	0.390033
Zswim7	0.899872	-0.152208	0.495379
Tpd52l2	0.900048	-0.151927	0.571932
Oxld1	0.900176	-0.151722	0.59134
Faap20	0.900245	-0.15161	0.52063
Ubald2	0.900294	-0.151532	0.0207901
Rubcnl	0.900303	-0.151517	0.608338
Slc2a9	0.900372	-0.151408	0.537194
Mrpl48	0.90042	-0.15133	0.127001
Dusp3	0.900427	-0.151319	0.544796
Smad3	0.90067	-0.15093	0.096305
Dock3	0.900702	-0.150878	0.267304
Rfc2	0.900746	-0.150807	0.447667
Smad4	0.900885	-0.150585	0.214236
Cox4i1	0.900933	-0.150508	0.442633
Pabpc1l	0.901304	-0.149914	0.472494
Zfp955a	0.901448	-0.149684	0.625387
Slc25a38	0.901452	-0.149677	0.568463
Harbi1	0.901469	-0.149651	0.0916998
Mib1	0.901721	-0.149247	0.414651
Mettl25	0.901936	-0.148904	0.573615
Epn1	0.902031	-0.148751	0.414132
Rsrp1	0.902202	-0.148478	0.444064
Thap11	0.902226	-0.14844	0.130052
Atpif1	0.902257	-0.14839	0.417678
Ptdss2	0.902533	-0.147948	0.32719
Lypla1	0.902621	-0.147807	0.526037
Ush1c	0.902669	-0.147731	0.591038
Alad	0.90286	-0.147426	0.459937
N4bp2l1	0.90303	-0.147155	0.389888
Map3k9	0.903099	-0.147044	0.200723
Cd37	0.90328	-0.146755	0.352719
Msi1	0.903343	-0.146654	0.516407
1700025G04Rik	0.903519	-0.146373	0.265219
Spef1	0.903541	-0.146339	0.498454
Tkfc	0.903686	-0.146106	0.313328
Dym	0.903765	-0.14598	0.180687
Osgep	0.903857	-0.145834	0.630333
Stxbp5	0.903978	-0.145641	0.281592
Zbtb44	0.903999	-0.145606	0.570124
Ndufv1	0.904005	-0.145597	0.136772
Rnh1	0.904043	-0.145536	0.442816
Cenph	0.904065	-0.145502	0.653888
Nudt22	0.904157	-0.145354	0.606973
Atxn7l2	0.904252	-0.145203	0.489249
Agpat4	0.904304	-0.14512	0.656596
Raf1	0.904382	-0.144996	0.42594
Pgap3	0.904425	-0.144927	0.481419
Gm3839	0.904503	-0.144802	0.111582
Usp30	0.904706	-0.144479	0.31674
Smim20	0.904726	-0.144447	0.513723
Gnpda1	0.904981	-0.14404	0.134207
Ggct	0.904989	-0.144027	0.387927
Pdhx	0.90503	-0.143962	0.36745
Polr3gl	0.90508	-0.143883	0.671393
Ociad1	0.905193	-0.143702	0.295395
Rnpepl1	0.905224	-0.143654	0.584317
Myg1	0.905233	-0.143639	0.519626
Hcst	0.905246	-0.143618	0.617422
Ywhae	0.905467	-0.143267	0.509043
Parp16	0.905542	-0.143146	0.57008
Gm6169	0.9056	-0.143054	0.473991
Fyn	0.905756	-0.142805	0.190104
Deptor	0.905762	-0.142796	0.350574
Iqgap2	0.905874	-0.142617	0.327901
Ip6k1	0.905904	-0.142569	0.766446
Dxo	0.906018	-0.142388	0.426884
Eif3g	0.906391	-0.141795	0.394512
Zfp938	0.906456	-0.14169	0.644182
Vps29	0.906745	-0.14123	0.180098
Immp1l	0.906842	-0.141077	0.294302
Zfp276	0.907023	-0.140789	0.337678
Kitl	0.907136	-0.140609	0.561228
Cnot6l	0.907207	-0.140497	0.321053
H1f0	0.907213	-0.140486	0.276258
Tmem101	0.907264	-0.140406	0.642339
Armt1	0.907474	-0.140072	0.543633
B3gnt2	0.907512	-0.140012	0.843832
Zbtb12	0.907515	-0.140007	0.39445
Csnk1g1	0.90752	-0.139999	0.551833
Csf3r	0.907579	-0.139905	0.578297
Hdac5	0.90759	-0.139888	0.151456
Nhej1	0.907777	-0.139591	0.622768
Nob1	0.907863	-0.139454	0.0857135
Gstcd	0.907919	-0.139364	0.472292
Psmd14	0.907987	-0.139257	0.237569
Ndufa13	0.907998	-0.139239	0.242065
Ppp1cb	0.908044	-0.139167	0.6496
Ercc1	0.908044	-0.139166	0.339265
Utp11	0.908137	-0.139018	0.450711
Nfatc2	0.908145	-0.139006	0.27641
Wbp1	0.908199	-0.13892	0.567738
Rnf130	0.908346	-0.138686	0.27496
Plpp6	0.908572	-0.138327	0.568754
1110065P20Rik	0.909126	-0.137448	0.667251
Rassf5	0.909158	-0.137397	0.28984
Ppp1r12b	0.909211	-0.137313	0.0560343
Etfdh	0.909266	-0.137226	0.257622
Gabarapl2	0.909345	-0.1371	0.558319
Paxx	0.90953	-0.136807	0.43278
Sec11a	0.909958	-0.136129	0.63201
1700061G19Rik	0.910005	-0.136053	0.715325
Slc37a1	0.910135	-0.135848	0.651381
Cd99l2	0.910146	-0.13583	0.199864
Fam234b	0.910306	-0.135577	0.0455029
Trpm4	0.910368	-0.135478	0.334654
Adck2	0.910429	-0.135382	0.581695
Mef2c	0.91061	-0.135095	0.51221
Csk	0.910797	-0.134799	0.314409
Kdelr1	0.910826	-0.134753	0.675942
Pfkm	0.910865	-0.134691	0.443061
Eif1b	0.910871	-0.134681	0.432616
Il3ra	0.911117	-0.134292	0.706467
Eif3k	0.911478	-0.13372	0.530939
Arpp19	0.911481	-0.133716	0.653676
Hsbp1	0.911514	-0.133664	0.280663
Caap1	0.911519	-0.133655	0.492816
Babam1	0.911532	-0.133635	0.209436
Rap1a	0.911534	-0.133632	0.697899
Tsen15	0.911607	-0.133517	0.349728
Tmem141	0.911969	-0.132943	0.736289
Mvb12a	0.912663	-0.131846	0.368919
Dhdds	0.912748	-0.131711	0.319243
Zbed3	0.912845	-0.131558	0.472334
Naa10	0.912848	-0.131553	0.690602
Cmtm4	0.912963	-0.131371	0.0350826
Rsrc1	0.913104	-0.131149	0.526922
Yae1d1	0.913306	-0.13083	0.330286
Alkbh4	0.91331	-0.130824	0.708674
Pik3ip1	0.913425	-0.130642	0.211558
Trib2	0.913527	-0.130481	0.510142
Anp32b	0.913884	-0.129917	0.583231
Mrps16	0.913963	-0.129792	0.686789
Zfp316	0.91405	-0.129656	0.239567
Stoml2	0.914113	-0.129555	0.563386
Ginm1	0.914233	-0.129366	0.421541
Fbxl17	0.914464	-0.129001	0.650044
Arl8b	0.914515	-0.128922	0.201983
Snrnp27	0.914562	-0.128848	0.543369
Tmem106c	0.914615	-0.128763	0.42882
Wdr4	0.914649	-0.12871	0.477007
Cmss1	0.914779	-0.128504	0.31454
Sdc1	0.91544	-0.127462	0.404331
Tmem268	0.915471	-0.127414	0.513714
Comtd1	0.915483	-0.127395	0.430248
Tsta3	0.91558	-0.127242	0.559546
Abhd12	0.915586	-0.127233	0.640748
Mettl3	0.915614	-0.127189	0.536008
Nme4	0.915657	-0.12712	0.286498
Creb1	0.915852	-0.126814	0.585163
Ugp2	0.916054	-0.126495	0.629852
Sgsh	0.916312	-0.126088	0.540709
Arl6ip1	0.916416	-0.125926	0.672872
Phf21b	0.916475	-0.125833	0.692551
Entpd6	0.916674	-0.125519	0.376908
Smarcb1	0.916709	-0.125464	0.279046
Zfp652	0.916716	-0.125453	0.381034
Rcan3	0.916821	-0.125287	0.277477
Dnajc24	0.917227	-0.124649	0.775442
Rtraf	0.917298	-0.124537	0.643893
Ppia	0.917357	-0.124445	0.495622
Ipo8	0.917428	-0.124333	0.252072
Tmem189	0.917602	-0.12406	0.488699
Tmub2	0.917685	-0.12393	0.738261
Rnf141	0.918111	-0.123259	0.158127
Tcf3	0.918116	-0.123252	0.362321
Zc3hav1l	0.91819	-0.123135	0.248224
Zfp706	0.918192	-0.123133	0.49456
Mif	0.918218	-0.123092	0.510527
Amfr	0.918223	-0.123083	0.0712658
Nelfe	0.918418	-0.122777	0.289833
Dlat	0.91842	-0.122774	0.44979
Aktip	0.918507	-0.122637	0.427546
Rbm4b	0.918525	-0.122609	0.143067
Stard8	0.918546	-0.122576	0.554745
Lpcat4	0.918606	-0.122482	0.554486
Smco4	0.918719	-0.122305	0.816892
Cdca3	0.918872	-0.122065	0.554555
Klf2	0.918943	-0.121952	0.500721
Reep5	0.919049	-0.121786	0.0430045
Tomm40l	0.919167	-0.121601	0.337472
Tstd3	0.919418	-0.121207	0.675501
BC029722	0.919436	-0.121179	0.395668
Fam185a	0.91959	-0.120937	0.632876
Stx8	0.919784	-0.120633	0.516692
Chmp4b	0.919805	-0.1206	0.354141
Ogfod2	0.920012	-0.120276	0.762979
B630019K06Rik	0.92002	-0.120264	0.53903
Dazap1	0.920201	-0.11998	0.134923
Erh	0.920257	-0.119892	0.528736
Nagk	0.920296	-0.11983	0.588911
Acaa1a	0.920357	-0.119735	0.730487
Cenpn	0.920385	-0.11969	0.69673
Wnt6	0.920502	-0.119508	0.597294
Mpdu1	0.920641	-0.119289	0.546959
Rnf187	0.920663	-0.119255	0.222843
Vezf1	0.920746	-0.119125	0.332546
Padi3	0.920748	-0.119122	0.164201
Eif4ebp2	0.920787	-0.119061	0.0226612
Ndufaf7	0.920935	-0.118828	0.223606
Ang	0.921253	-0.118331	0.71757
Bud23	0.921454	-0.118015	0.422179
Ndufb8	0.921529	-0.117898	0.409267
Ggps1	0.92153	-0.117897	0.587381
Cdk19	0.921538	-0.117884	0.227385
Klf3	0.921682	-0.117659	0.0169874
Camk2n2	0.921831	-0.117426	0.716052
Aes	0.921996	-0.117167	0.388568
Smim7	0.922005	-0.117154	0.357498
Eif1ad	0.922315	-0.116668	0.508652
Ccdc107	0.922362	-0.116595	0.630049
Plekhg5	0.922508	-0.116367	0.368961
Lgals1	0.922558	-0.116289	0.720808
Rab5c	0.922603	-0.116218	0.327961
Pstpip1	0.92271	-0.116051	0.25014
6430548M08Rik	0.922725	-0.116028	0.306051
Arl5b	0.923107	-0.115431	0.793955
Rbm14	0.923334	-0.115075	0.456799
Ndufb11	0.923713	-0.114483	0.483304
Stk24	0.923742	-0.114438	0.309092
Cela1	0.923858	-0.114257	0.787009
Sec14l1	0.923982	-0.114063	0.43397
Smad2	0.923987	-0.114056	0.226586
Park7	0.924099	-0.11388	0.130448
Gdap2	0.924414	-0.113389	0.210625
Glul	0.924434	-0.113358	0.260024
Bcl7a	0.924716	-0.112918	0.336425
Cox6a1	0.924989	-0.112492	0.191529
Coro1b	0.925054	-0.112391	0.603642
Desi2	0.925134	-0.112266	0.67224
Pkn3	0.925335	-0.111953	0.462169
Cbr4	0.925368	-0.1119	0.448072
Ssbp1	0.925409	-0.111837	0.43655
Galk1	0.925412	-0.111832	0.491238
Prps2	0.925449	-0.111775	0.248566
Nit2	0.925476	-0.111733	0.648137
Spryd4	0.925494	-0.111705	0.589995
Rnf123	0.925577	-0.111575	0.670948
Tmem231	0.925613	-0.111519	0.396779
Ndufb4	0.925626	-0.111499	0.443685
Nxpe4	0.925708	-0.111371	0.473942
Mvb12b	0.926131	-0.110712	0.563831
Nkiras2	0.926134	-0.110707	0.695467
Ppm1e	0.926137	-0.110702	0.0741772
Elovl3	0.926276	-0.110486	0.711992
Commd1	0.926323	-0.110413	0.771144
Rasal2	0.92637	-0.110339	0.679105
Nol4l	0.926445	-0.110222	0.498907
Csf2ra	0.926537	-0.11008	0.71129
Haus1	0.92672	-0.109795	0.690411
Hck	0.926984	-0.109383	0.442737
Rpp40	0.927142	-0.109138	0.315112
Arih2	0.927171	-0.109093	0.403989
Magoh	0.9272	-0.109047	0.667585
Crebrf	0.927202	-0.109044	0.617944
Fdx1l	0.927252	-0.108967	0.725299
H6pd	0.927292	-0.108904	0.468142
Rap1gds1	0.927372	-0.10878	0.278864
Pemt	0.927462	-0.10864	0.496934
Vdac2	0.927522	-0.108546	0.540095
Hcfc1r1	0.927646	-0.108353	0.646934
Surf1	0.927871	-0.108004	0.35907
Ndufs2	0.928019	-0.107773	0.137282
Abcb6	0.928196	-0.107499	0.475758
Glrx2	0.928232	-0.107442	0.745597
Ap2a2	0.928295	-0.107345	0.436823
Gdpd3	0.928316	-0.107312	0.778468
Arl2	0.928356	-0.10725	0.45091
Pnkd	0.928431	-0.107133	0.488881
Timm10	0.928568	-0.10692	0.701889
Fcer1g	0.928639	-0.10681	0.481518
Eif4ebp1	0.928661	-0.106776	0.416825
Gstt2	0.928753	-0.106633	0.50688
Kpnb1	0.928756	-0.106628	0.486067
Rpsa	0.928912	-0.106386	0.594679
Primpol	0.928942	-0.10634	0.473968
Fam173a	0.929021	-0.106217	0.655782
Pex11b	0.929382	-0.105656	0.646898
Sdhc	0.929387	-0.105649	0.607136
A130010J15Rik	0.929449	-0.105553	0.450629
Zfp532	0.929463	-0.105531	0.283534
Cbx4	0.929478	-0.105507	0.653887
Iqcg	0.929521	-0.10544	0.420343
Tep1	0.92955	-0.105396	0.589215
Atp5d	0.92959	-0.105333	0.606899
Sco2	0.929616	-0.105293	0.692089
Rabl2	0.929815	-0.104984	0.492173
Slc12a9	0.929829	-0.104963	0.607458
Brcc3	0.929875	-0.104891	0.713373
Sirt5	0.929928	-0.104809	0.410375
Dlg1	0.930159	-0.104451	0.535248
Arpc5l	0.930192	-0.104399	0.516021
Zfp131	0.93025	-0.104309	0.591569
Prx	0.930297	-0.104237	0.511857
Plpp7	0.930431	-0.104029	0.681795
Tbl1xr1	0.93056	-0.103829	0.855758
Slc35d1	0.930564	-0.103823	0.459687
Pet117	0.930663	-0.10367	0.879358
Slc35d2	0.930713	-0.103592	0.761309
Vps53	0.930739	-0.103551	0.399496
Vdac3	0.930865	-0.103357	0.496638
Tubgcp4	0.931148	-0.102917	0.672746
Ccdc106	0.931203	-0.102832	0.678661
Prkag2	0.931272	-0.102725	0.43873
Fn3krp	0.931278	-0.102717	0.604724
Ndufs5	0.931437	-0.10247	0.486211
Tmem203	0.931449	-0.102451	0.816507
Tarbp2	0.931616	-0.102192	0.436231
Elf2	0.931867	-0.101803	0.166446
Rfng	0.93195	-0.101676	0.448533
Yipf5	0.932155	-0.101359	0.688517
Akt2	0.932172	-0.101332	0.341674
Mterf3	0.932253	-0.101206	0.252101
Ica1	0.93233	-0.101088	0.732672
Sympk	0.932369	-0.101027	0.502839
Prkch	0.932436	-0.100923	0.500111
Cdc25c	0.932504	-0.100818	0.602667
Malsu1	0.93256	-0.100732	0.664312
Unc119b	0.93269	-0.100531	0.380085
Ext1	0.932691	-0.100529	0.227564
Mafg	0.932809	-0.100346	0.264369
Gins2	0.932826	-0.100321	0.368264
Cab39l	0.933143	-0.0998304	0.430829
Pusl1	0.933152	-0.0998167	0.563224
Ube2cbp	0.93324	-0.0996798	0.599214
Sdf2	0.933265	-0.0996409	0.0598823
Prkab1	0.933319	-0.0995581	0.547718
Vps26b	0.933535	-0.0992237	0.509506
Tmem256	0.933555	-0.0991936	0.668776
Flt3l	0.93358	-0.0991552	0.50801
Uprt	0.933808	-0.0988017	0.666347
Parn	0.93394	-0.0985976	0.619161
Dcun1d5	0.934141	-0.098288	0.499944
Rab28	0.934213	-0.0981771	0.54809
Bcl9l	0.934329	-0.0979973	0.409163
Ankrd13d	0.934362	-0.0979466	0.750223
Fut11	0.934387	-0.0979084	0.229265
Strada	0.934677	-0.09746	0.642729
Dpep2	0.934753	-0.0973433	0.549505
Chn2	0.934996	-0.0969676	0.799723
Idh3b	0.935058	-0.0968722	0.756146
Sptssa	0.935435	-0.0962909	0.722842
Ndufa11	0.935599	-0.0960383	0.698879
Nfam1	0.935611	-0.0960195	0.59631
Srek1ip1	0.935901	-0.0955724	0.731589
Plekhh3	0.935952	-0.0954939	0.583532
Cbx3	0.936076	-0.095303	0.741688
Cnksr3	0.936307	-0.0949457	0.205591
Dennd6a	0.936389	-0.0948199	0.648676
Brca2	0.936445	-0.0947335	0.298122
B4galt3	0.936445	-0.0947331	0.499604
Ifi27l2a	0.936456	-0.0947163	0.776847
Wdr83	0.936578	-0.0945295	0.834096
Ythdf2	0.936593	-0.0945058	0.61464
Lancl1	0.93671	-0.0943255	0.35614
Chmp2a	0.936717	-0.0943142	0.459667
Hsdl1	0.936808	-0.0941741	0.512816
Reps1	0.936862	-0.0940913	0.444654
Glrx3	0.936895	-0.0940411	0.747949
Cdkn2aipnl	0.937313	-0.093398	0.55146
Papd4	0.937378	-0.093297	0.290023
Pqlc3	0.937524	-0.0930721	0.741508
Arl10	0.937595	-0.0929625	0.881363
B3galnt1	0.937736	-0.0927468	0.750918
Edf1	0.93774	-0.0927402	0.705721
D6Wsu163e	0.937748	-0.0927276	0.364167
Tap1	0.937843	-0.0925818	0.621549
Pip4k2c	0.937956	-0.0924083	0.411839
Mapre1	0.938007	-0.0923301	0.451723
H3f3a	0.938032	-0.0922914	0.105889
Retreg3	0.938109	-0.0921728	0.42594
Tmem116	0.938246	-0.0919625	0.602537
Ung	0.938256	-0.0919465	0.563456
Banp	0.938321	-0.0918472	0.667101
Rp2	0.938408	-0.0917133	0.576046
Inpp5a	0.938561	-0.0914772	0.242145
Ahcyl2	0.938572	-0.0914602	0.723624
Pnkp	0.938743	-0.0911981	0.608196
Armc8	0.938801	-0.091108	0.495014
Natd1	0.938868	-0.0910062	0.660975
Phf19	0.939059	-0.0907126	0.657479
Hibch	0.939069	-0.0906967	0.545581
Cd300c2	0.939086	-0.0906702	0.671613
Stau1	0.939087	-0.0906699	0.379255
E2f1	0.939162	-0.0905541	0.72011
Fam168b	0.939222	-0.0904619	0.107446
Ap3s2	0.939255	-0.0904112	0.324254
Mid1	0.939347	-0.0902691	0.623563
Vsig10	0.939402	-0.0901861	0.499693
Tbc1d16	0.939478	-0.0900686	0.0703928
Cdk15	0.939732	-0.0896794	0.699154
CAAA01118383.1	0.93974	-0.089666	0.672618
Spag4	0.939756	-0.0896424	0.612936
Ppp3ca	0.939935	-0.0893673	0.451662
Ehmt2	0.940107	-0.0891036	0.260136
Ebpl	0.940109	-0.0891	0.263405
Thap4	0.940115	-0.0890905	0.724341
Zfyve9	0.940121	-0.0890819	0.567024
Snx7	0.940122	-0.0890808	0.676923
Mcub	0.940131	-0.0890656	0.748761
Marc2	0.940174	-0.0889997	0.491742
Fat3	0.940184	-0.0889844	0.442591
Tmem51	0.94025	-0.088883	0.813557
Melk	0.940301	-0.0888054	0.684728
Shoc2	0.940325	-0.088769	0.691074
Fbxo7	0.940421	-0.0886218	0.636916
Clmn	0.940504	-0.0884939	0.4921
Dpm3	0.94072	-0.0881632	0.452276
Zfp524	0.940769	-0.0880872	0.639213
Trove2	0.940862	-0.0879448	0.709962
Gpi1	0.941162	-0.0874844	0.415441
Lfng	0.941279	-0.0873056	0.603291
Qtrt1	0.941301	-0.0872714	0.787002
Pmpcb	0.941317	-0.0872476	0.63977
Gnaq	0.941617	-0.0867872	0.355046
Oma1	0.941619	-0.0867853	0.750969
Unc119	0.941819	-0.0864786	0.534384
Cdc73	0.94185	-0.0864307	0.51201
Stxbp2	0.941937	-0.0862978	0.341957
Insr	0.941995	-0.0862086	0.688129
Phactr4	0.942081	-0.0860777	0.367932
Rer1	0.942141	-0.0859856	0.364207
Trappc2l	0.942195	-0.0859031	0.658851
Alkbh7	0.942367	-0.0856389	0.699536
Pla2g1b	0.942503	-0.085431	0.908188
Stn1	0.942835	-0.0849227	0.831649
Ccdc124	0.942854	-0.0848932	0.614613
Wdr47	0.9429	-0.0848232	0.655175
Nectin1	0.943012	-0.0846524	0.385152
Rhd	0.943036	-0.0846157	0.557245
Nadk2	0.943082	-0.0845448	0.570007
Styx	0.943266	-0.0842637	0.510439
Srp9	0.943402	-0.084056	0.0237934
Rapgef5	0.943416	-0.0840345	0.361243
Stau2	0.943508	-0.083894	0.72991
Lyl1	0.943542	-0.083841	0.507975
Cab39	0.943639	-0.0836933	0.751493
Arhgdia	0.943654	-0.0836704	0.393747
Tamm41	0.943727	-0.0835581	0.660535
Cul1	0.943809	-0.0834339	0.674256
Vwa8	0.943927	-0.0832532	0.646446
Mcoln3	0.944	-0.0831415	0.651064
Gatad2b	0.944006	-0.0831324	0.175993
Mtif2	0.944061	-0.083048	0.364285
Bcar3	0.944071	-0.0830324	0.477454
Tbc1d12	0.944164	-0.0828902	0.534431
Tmem154	0.944223	-0.0828005	0.638284
Ywhab	0.944378	-0.082563	0.209566
Slc15a4	0.944381	-0.0825597	0.589142
Tusc3	0.94457	-0.0822703	0.666514
Cisd1	0.944597	-0.0822298	0.686396
Nudt8	0.944657	-0.0821374	0.849464
Zfp777	0.944696	-0.0820786	0.614591
Rb1	0.944703	-0.0820671	0.524088
Raet1e	0.944769	-0.0819664	0.840817
Lgalsl	0.94488	-0.0817976	0.69965
Mtfp1	0.944959	-0.081677	0.764405
Dcaf12	0.945045	-0.081545	0.451324
Hoga1	0.945283	-0.0811813	0.769956
Nhp2	0.945488	-0.0808694	0.158644
Sord	0.94549	-0.0808659	0.477468
Map2k7	0.94553	-0.0808043	0.862967
Tmbim1	0.945577	-0.0807328	0.227358
Fxn	0.945602	-0.0806953	0.7931
Ube2q2	0.945702	-0.0805418	0.672618
Mettl17	0.945807	-0.0803818	0.772106
Habp4	0.945813	-0.080373	0.789549
Ptp4a1	0.94589	-0.0802553	0.785069
Lamtor5	0.945947	-0.080169	0.606991
Lins1	0.94633	-0.0795852	0.521796
Cdk10	0.946332	-0.0795811	0.587288
Nlrc4	0.946383	-0.0795044	0.243479
Serpinb8	0.946393	-0.0794889	0.598422
Oxct1	0.946479	-0.079358	0.61309
Fam219b	0.946634	-0.0791215	0.705098
Lca5	0.946677	-0.079056	0.722492
Dcaf7	0.946712	-0.0790029	0.271271
Pdap1	0.946837	-0.078812	0.512864
Fam103a1	0.946856	-0.0787824	0.753945
Abcb4	0.947034	-0.0785119	0.547343
Lamp2	0.947046	-0.0784929	0.676947
Morf4l1	0.947206	-0.0782501	0.739569
Gm28036	0.94778	-0.0773751	0.913903
Ap2s1	0.947921	-0.0771609	0.453493
Chic2	0.948011	-0.0770235	0.697629
Dpagt1	0.948046	-0.0769703	0.692256
Pot1b	0.948071	-0.0769327	0.573365
Tomm20	0.948431	-0.076386	0.52877
Gfer	0.948506	-0.0762715	0.651759
Adh5	0.948949	-0.0755968	0.61522
Tmem222	0.949013	-0.0755009	0.751327
Dcakd	0.949026	-0.0754812	0.731718
Wipi1	0.94907	-0.0754133	0.607762
Klhl20	0.949218	-0.0751879	0.6419
Parp11	0.949247	-0.0751442	0.326174
Wdr66	0.949303	-0.0750597	0.741355
Taf6	0.949331	-0.0750169	0.641851
Nr1h2	0.949363	-0.0749683	0.735444
Cacng8	0.949571	-0.0746525	0.673499
Vipas39	0.949612	-0.0745896	0.642988
Tmem242	0.949753	-0.0743753	0.138801
Adap1	0.950107	-0.0738383	0.732921
Tuba8	0.950121	-0.0738169	0.612135
Mtg1	0.950149	-0.0737737	0.706924
Pitpnb	0.950346	-0.0734755	0.576558
Pqlc1	0.950404	-0.073387	0.568341
Gnl1	0.950526	-0.0732018	0.195772
Asna1	0.950662	-0.0729949	0.768461
Ercc5	0.950691	-0.0729512	0.736178
Mylip	0.950812	-0.0727686	0.743904
Nsmce3	0.95089	-0.0726493	0.49872
Sh2b1	0.950902	-0.0726308	0.497388
R3hdm2	0.95092	-0.0726046	0.621363
Hebp1	0.950933	-0.0725838	0.663777
Cept1	0.951002	-0.0724797	0.859564
Rmnd1	0.951093	-0.0723413	0.518849
Coa4	0.951164	-0.0722334	0.688597
Fam50a	0.951169	-0.0722266	0.512177
Fam89b	0.951177	-0.0722141	0.820538
Yipf3	0.951712	-0.0714026	0.729272
Ssbp4	0.951854	-0.0711884	0.560642
Arfgap1	0.95203	-0.0709216	0.683177
B3gat3	0.952049	-0.0708921	0.427012
Arl14ep	0.952202	-0.0706611	0.692995
Gmfb	0.95238	-0.0703913	0.801589
Hist1h4m	0.952464	-0.0702636	0.437242
Ppp1r11	0.952528	-0.0701662	0.756438
Ankrd46	0.952564	-0.0701117	0.455363
Ogg1	0.952751	-0.0698287	0.777433
Insig2	0.952761	-0.0698141	0.464862
Yy1	0.952964	-0.0695066	0.351964
Angptl2	0.952996	-0.0694586	0.631749
Myo1d	0.953003	-0.0694471	0.732067
Sergef	0.953097	-0.0693055	0.481161
Apoc2	0.953111	-0.0692833	0.83249
Ppic	0.953129	-0.0692566	0.700196
Scrib	0.95316	-0.0692104	0.435181
Lrrc14b	0.953241	-0.0690869	0.695284
Lztr1	0.953279	-0.069029	0.63561
Bcl7b	0.953327	-0.0689572	0.69966
Fam193a	0.953344	-0.0689311	0.627124
Cnep1r1	0.953488	-0.0687134	0.706121
Dcp1b	0.953561	-0.0686029	0.799393
Lamtor1	0.953609	-0.0685305	0.330024
Pura	0.953669	-0.0684391	0.573622
Eif5a	0.953974	-0.0679774	0.574692
Skap2	0.953986	-0.0679604	0.463927
Aurkaip1	0.954005	-0.0679309	0.81291
Rasal1	0.954121	-0.0677566	0.785803
Tnfrsf1a	0.954191	-0.0676501	0.0599829
Pop4	0.954222	-0.0676036	0.602207
Lemd2	0.954241	-0.067574	0.525577
1810043G02Rik	0.954352	-0.0674061	0.737324
Gpr108	0.954514	-0.0671618	0.605787
Cnp	0.954539	-0.0671233	0.823614
Cops4	0.954593	-0.067043	0.545165
Rab14	0.954662	-0.0669381	0.566758
Tsfm	0.954683	-0.0669059	0.439722
Gm8186	0.95471	-0.0668649	0.88093
Ankrd49	0.955128	-0.0662347	0.712963
Aimp1	0.955167	-0.0661754	0.563394
Ppp3r1	0.955199	-0.0661261	0.68176
Mcee	0.955283	-0.0659999	0.820809
Rbfox2	0.955369	-0.0658704	0.470685
Xk	0.955411	-0.065807	0.731052
Bin1	0.955628	-0.0654793	0.236091
AI606181	0.955646	-0.0654515	0.813299
Pdf	0.95568	-0.0654002	0.750231
Oscp1	0.955705	-0.0653627	0.805557
1700037H04Rik	0.955722	-0.0653364	0.218922
Snrpd1	0.955806	-0.0652107	0.782493
Mapkap1	0.95583	-0.0651736	0.773678
Rfesd	0.955872	-0.0651107	0.729067
Nckap5l	0.955976	-0.0649535	0.617428
Dhx34	0.956024	-0.0648807	0.619972
Zmiz1	0.956028	-0.0648746	0.757494
AI846148	0.956339	-0.0644059	0.844824
Dlgap4	0.956589	-0.0640293	0.552139
Mob3b	0.956768	-0.0637596	0.658872
Lamtor3	0.956812	-0.0636924	0.793953
Bbip1	0.956948	-0.0634882	0.702226
1700003F12Rik	0.956959	-0.063471	0.735679
Selenow	0.957197	-0.0631122	0.798441
Rab6b	0.957207	-0.0630966	0.507832
Ocstamp	0.957219	-0.0630783	0.707292
Cdv3	0.957246	-0.0630386	0.730794
Rab9	0.957271	-0.0630002	0.62107
Tnpo3	0.957275	-0.0629952	0.636139
Mrps28	0.957275	-0.0629942	0.80938
Wdsub1	0.957329	-0.062914	0.463483
Atl3	0.957365	-0.0628591	0.711889
Ppp2r2d	0.957443	-0.0627407	0.751335
Bloc1s2	0.957718	-0.0623276	0.836443
Mipol1	0.958065	-0.0618048	0.64287
Spc24	0.958067	-0.061802	0.828114
Csgalnact2	0.958206	-0.061593	0.684265
Ahnak	0.95821	-0.0615869	0.690352
Nphp1	0.958233	-0.0615523	0.800925
Gnb1l	0.958337	-0.0613946	0.769467
Tmem185a	0.958474	-0.0611892	0.83512
Srp54b	0.958505	-0.0611422	0.730473
Slc22a18	0.958665	-0.0609007	0.826307
6030458C11Rik	0.958673	-0.0608899	0.780175
3110040N11Rik	0.95869	-0.060864	0.701341
Gpt2	0.958761	-0.0607565	0.841362
Dtd1	0.958778	-0.0607313	0.781225
Nipsnap2	0.958846	-0.0606287	0.779781
Mettl8	0.958936	-0.0604934	0.625799
Tm2d3	0.958999	-0.0603988	0.812343
Sept9	0.959111	-0.0602307	0.435151
Chkb	0.959207	-0.0600853	0.580727
Ppox	0.959284	-0.0599708	0.567887
Diaph3	0.959336	-0.0598925	0.509739
Nt5c3b	0.95936	-0.059856	0.653052
Plekhj1	0.959394	-0.0598044	0.795392
Cbx1	0.959446	-0.059726	0.715794
Ube2v2	0.959448	-0.0597233	0.816733
Relt	0.959532	-0.0595977	0.792626
Sar1a	0.959796	-0.0592007	0.879582
Commd3	0.95993	-0.0589991	0.862635
Sfn	0.960005	-0.0588862	0.870389
Il10rb	0.960015	-0.0588713	0.727289
Eci2	0.960072	-0.058785	0.805967
Als2cl	0.96008	-0.0587735	0.543905
Naxd	0.960149	-0.0586692	0.739782
Gtf2h4	0.960156	-0.0586588	0.791921
Vezt	0.960172	-0.0586348	0.680552
Polr3k	0.960218	-0.0585666	0.809194
Fbl	0.960225	-0.0585549	0.765623
Fkrp	0.960279	-0.0584741	0.575332
Ube2n	0.960355	-0.0583598	0.619111
Zfp661	0.960402	-0.0582901	0.741512
Gabpb1	0.960497	-0.058147	0.743706
BC022687	0.960667	-0.0578914	0.797126
Pdxdc1	0.960683	-0.0578669	0.672508
Apool	0.960744	-0.0577755	0.818243
Pdzd11	0.960892	-0.0575545	0.719487
Selenop	0.961155	-0.0571586	0.867079
Cct4	0.961488	-0.0566585	0.780858
Mknk2	0.961695	-0.0563483	0.520526
Brca1	0.96171	-0.0563264	0.545442
Mto1	0.96172	-0.0563113	0.718223
Rbm47	0.961778	-0.0562238	0.678585
Aph1a	0.961816	-0.0561676	0.562001
Lmbr1	0.961846	-0.0561214	0.716112
Zfp280c	0.961913	-0.0560212	0.703318
Hdhd2	0.961991	-0.0559042	0.532432
St3gal2	0.962012	-0.0558729	0.708041
Fkbp4	0.962164	-0.0556459	0.538586
Ppp1cc	0.962243	-0.0555273	0.764101
Dap3	0.962308	-0.05543	0.60588
Gnai2	0.962334	-0.0553898	0.362749
Ier5l	0.96244	-0.0552311	0.709778
Apold1	0.962476	-0.0551776	0.681697
Cdc37l1	0.962735	-0.0547891	0.637727
Tsacc	0.962829	-0.0546484	0.877441
Tinagl1	0.962968	-0.0544399	0.8828
Fam84b	0.963061	-0.0543014	0.808005
Capn2	0.963071	-0.0542854	0.399826
Emc7	0.963084	-0.0542659	0.568312
Prrc1	0.963148	-0.0541699	0.685702
Adarb1	0.96325	-0.0540177	0.630956
Map4k2	0.963426	-0.0537548	0.472479
Pdk3	0.963452	-0.0537156	0.800329
Pcbp1	0.963495	-0.0536513	0.424868
Gpr35	0.963547	-0.0535735	0.636961
Rai1	0.963825	-0.0531563	0.821852
Parpbp	0.963985	-0.0529175	0.654921
Lrrc20	0.964081	-0.0527743	0.567325
Abhd14a	0.964293	-0.052456	0.848925
Slc35a1	0.964334	-0.052395	0.826281
Cep128	0.96451	-0.0521317	0.678399
Cdc42	0.964514	-0.0521256	0.687888
Babam2	0.964566	-0.0520486	0.794242
Pdpr	0.964584	-0.0520208	0.437217
Tmem205	0.964627	-0.051957	0.833525
Rab24	0.96473	-0.0518022	0.848545
Ap3d1	0.964746	-0.0517796	0.722385
Mrpl43	0.964814	-0.0516765	0.801426
Nudt19	0.96485	-0.051624	0.764156
Ddit4	0.965037	-0.0513436	0.886752
Mfsd1	0.965123	-0.051216	0.842019
Lrrc14	0.965126	-0.0512107	0.704017
Fli1	0.965161	-0.0511578	0.717012
Cldnd1	0.965187	-0.051119	0.774011
Grk2	0.965243	-0.0510364	0.708936
Ercc8	0.965477	-0.0506857	0.548348
Lipa	0.965779	-0.0502348	0.469627
Ctnnbl1	0.965876	-0.0500899	0.833592
Poc1a	0.96596	-0.0499645	0.672347
Grpel1	0.96598	-0.0499346	0.812185
Hmbox1	0.966075	-0.0497927	0.408327
Tada2a	0.966269	-0.0495035	0.870679
I830077J02Rik	0.96657	-0.0490541	0.658012
Ezr	0.966686	-0.0488808	0.748626
Bola2	0.966828	-0.0486692	0.754289
Azin2	0.967027	-0.0483727	0.76971
Tmtc2	0.967049	-0.0483391	0.553275
1190007I07Rik	0.967146	-0.0481943	0.845272
[truncated: 8,037 more rows]

## Sheet: Table S2
Gene_Name	Fold_Change	log2FC	p_value
Rpl21	1.71126	0.775061	0.0498138
Fuk	1.57487	0.65523	0.049703
Ccpg1	1.52259	0.606529	0.0496448
Cd40	1.51793	0.602109	0.0495924
Pla2g6	1.83956	0.879358	0.0494548
Slc2a6	1.60469	0.682291	0.0484195
Rhov	1.52861	0.612218	0.0483749
Cd80	1.72065	0.782952	0.0483492
Jak3	1.52511	0.608917	0.0481106
Psmc1	1.51338	0.597776	0.0476463
Pcna	1.64669	0.719568	0.0473798
Pno1	1.59793	0.676205	0.0473721
Flii	1.57468	0.655063	0.0472168
Gm14399	1.99714	0.997939	0.0469685
Gba	1.62519	0.700608	0.0469301
1810022K09Rik	1.87787	0.909097	0.0468282
Mkl2	1.55638	0.638195	0.0467156
Myd88	1.52766	0.611324	0.0466155
Acsl1	1.52137	0.605375	0.0463921
Rpusd1	2.14278	1.09948	0.0462198
Lrch4	1.54852	0.630891	0.0462029
Rasal3	1.51136	0.595845	0.0455132
Ly9	1.6995	0.765114	0.045414
Mcm4	1.67639	0.745357	0.0453834
Brip1	1.5982	0.67645	0.0453828
Il27	1.51084	0.595354	0.0452448
Zfp330	1.54525	0.62784	0.0452378
Ccdc32	1.61977	0.695787	0.0450836
Hacd3	1.5838	0.663392	0.0445962
Evi2b	2.16401	1.11371	0.0444536
Vps33b	1.70458	0.769414	0.044327
Mrpl40	1.51022	0.594758	0.0443259
Wdyhv1	1.74285	0.801452	0.044298
Rnf128	1.74923	0.806722	0.043998
Pias4	1.77149	0.82496	0.0439373
Spidr	1.54895	0.631291	0.0438057
Tfip11	1.62801	0.70311	0.0437584
Mlxip	1.95261	0.965403	0.0435903
Copg1	1.56293	0.644252	0.0434666
Rrp12	1.83578	0.876396	0.0433524
Zfp212	1.88409	0.913866	0.0432986
Dyrk3	1.59164	0.670514	0.0432967
Ccdc181	1.76701	0.821311	0.0432383
Dazap2	1.50929	0.593865	0.0431657
Hook2	1.56491	0.646077	0.0431144
Slc35g1	1.68735	0.754758	0.0428996
Mier1	1.76549	0.820065	0.0426086
P4ha1	1.78634	0.837004	0.0425252
Glipr1	2.07982	1.05646	0.0425166
Hist1h2bb	3.61981	1.85591	0.0425001
Pepd	1.57435	0.65476	0.0424789
Dad1	2.1439	1.10023	0.0423826
Fbxo38	1.89102	0.919167	0.0422444
Trp53	1.75917	0.814894	0.0419584
Xylt2	1.59342	0.672129	0.0419013
Casp4	1.85251	0.889479	0.0419001
Rpusd3	1.64877	0.721391	0.0418163
Gabarapl1	1.51846	0.602606	0.0417903
Car13	2.08042	1.05687	0.0417779
Dbi	1.7357	0.795514	0.0416888
Rsrc2	1.53445	0.617722	0.0414995
Cwc22	1.52132	0.605325	0.0412627
Hmgcs1	1.60952	0.68663	0.0412352
Far1	1.5925	0.671291	0.0412266
Zfp27	1.69972	0.765294	0.0410384
Bag4	1.58711	0.666402	0.0408917
Slc25a13	1.6991	0.76477	0.0407019
Tldc1	1.50198	0.586865	0.0406052
Cstf1	1.60097	0.67895	0.0405853
Alg3	2.24629	1.16754	0.0404073
Lactb	1.50789	0.592535	0.040242
Rraga	1.76957	0.823396	0.0400374
Arhgap1	1.60981	0.68689	0.0399126
Zfp655	1.82851	0.87067	0.0398734
Acot8	1.92478	0.944692	0.0397872
Mrps34	1.57141	0.652058	0.0395927
Slc35a4	1.6483	0.720975	0.0394389
1110012L19Rik	1.84588	0.884306	0.0393214
Sac3d1	1.50022	0.585177	0.0393157
Abtb2	1.63528	0.709541	0.0393038
Hist1h3i	1.88409	0.913865	0.0392895
Crnkl1	1.74224	0.800947	0.0391882
Psmd7	1.54045	0.623354	0.0387739
Fastkd3	1.65778	0.729254	0.0386303
Gpr65	1.68129	0.749568	0.0385197
Llph	1.77107	0.824622	0.0385046
Ier2	1.75634	0.812573	0.0382448
Ddx24	1.5407	0.623582	0.0380122
Pik3ca	1.79779	0.846226	0.037836
Ubl3	1.50514	0.589902	0.037756
Phf11d	1.50597	0.590697	0.0377273
Ifi47	1.57961	0.659565	0.0373702
Gm10053	1.57626	0.656503	0.0372312
Cyb5a	2.00783	1.00564	0.0370937
Lrp8	1.51078	0.595291	0.0368285
Zfp141	1.51259	0.597022	0.0366909
Iqcf1	2.31112	1.20859	0.0366902
Zfp292	1.50399	0.588794	0.0366002
Hist1h2ap	1.568	0.648922	0.0365207
Adhfe1	1.658	0.729446	0.0364844
Zfp933	1.62907	0.704046	0.0364126
Atg12	1.75571	0.812057	0.0363435
Rnf135	1.51729	0.601498	0.0362392
Evi2a	1.88455	0.914221	0.0362383
Dync1li2	1.57949	0.65946	0.0360685
Gon7	2.21668	1.1484	0.0360215
Srp19	1.76657	0.820953	0.0358551
Hist1h4d	2.14356	1.10001	0.0358073
Ubr4	1.88955	0.91804	0.0357833
Cep152	1.76984	0.823617	0.0357087
Clp1	1.71927	0.781794	0.0357029
Eml2	1.5447	0.627323	0.0353205
Lrp12	1.88634	0.915589	0.0352725
Skp1a	2.14346	1.09994	0.0350267
Trp53rkb	1.5187	0.60284	0.0349014
Zfp973	1.67758	0.74638	0.0348513
Polr1b	1.63935	0.713123	0.0347905
Txlna	1.55432	0.63628	0.034714
Abhd11	1.61033	0.68736	0.0345929
Eno1	1.51679	0.601021	0.0343719
Gadd45b	1.66779	0.737941	0.0343423
Synj2bp	1.51104	0.595542	0.0342455
Oas1g	1.51619	0.600449	0.0342122
Utp3	1.5587	0.640344	0.0340867
Rpe	1.69583	0.761995	0.0340812
Chpf2	1.78686	0.83743	0.0339601
Ubtd2	1.66751	0.737696	0.0339019
Bicral	1.50924	0.59382	0.0338749
Cebpz	2.00747	1.00538	0.0337724
Tbc1d9	1.60091	0.678895	0.0335667
Gm16181	4.04417	2.01584	0.0334837
Lrrc8a	1.50087	0.585803	0.0334185
Hist1h2bc	2.47033	1.3047	0.0333888
Twnk	1.56792	0.64885	0.0332177
Msrb2	1.76742	0.821645	0.0332004
Uqcrb	1.75785	0.813813	0.0330421
Lgals2	1.9717	0.979443	0.0330309
Hist1h2bq	3.2689	1.70881	0.032862
Ripk2	1.58137	0.661172	0.0328266
Sbsn	1.62254	0.698256	0.0328051
Zfp869	2.31199	1.20913	0.0327937
Etfbkmt	1.62969	0.704595	0.0327276
Rnf213	1.94515	0.959882	0.0327242
Mis18a	1.55523	0.637129	0.0324207
Slc31a2	1.64346	0.716735	0.0322462
Tpst1	1.62832	0.703381	0.0321439
Tipin	1.54868	0.631042	0.0320858
Cfap36	1.72694	0.788218	0.0319514
Eif4a1	1.65363	0.725637	0.0319396
Ccdc51	2.44265	1.28844	0.0318791
Fam241a	1.63345	0.707926	0.0318771
Peak1	2.04719	1.03364	0.0318512
Hist2h3b	1.90292	0.928212	0.0317669
Rwdd2a	2.03279	1.02346	0.0317565
Rps6ka4	1.52976	0.613305	0.0316963
Nmi	1.79406	0.843232	0.0316414
Fcgr1	1.89323	0.920849	0.0316244
Dnajc2	1.53304	0.6164	0.0315339
Larp7	1.55323	0.635271	0.0314641
Tmem2	1.51128	0.595769	0.0313755
Ercc3	1.63911	0.712917	0.0309894
Ahctf1	1.56909	0.649925	0.0309854
Rassf1	1.67431	0.743564	0.0309554
Polr1d	1.59426	0.672883	0.0308995
Tnfrsf23	2.17544	1.12131	0.030737
Tnfrsf13b	1.50552	0.590262	0.0305493
Lman2	1.80547	0.852374	0.0304476
Pdcd4	1.79123	0.840954	0.0302549
Rbmx2	1.76926	0.823149	0.0302335
Anapc2	1.72537	0.786907	0.0301554
Tnfsf9	1.84776	0.885774	0.029811
Hcar2	2.96444	1.56776	0.0297914
Dhrs9	1.81915	0.863268	0.0296912
Taf1d	1.70489	0.769679	0.0296768
Pola2	1.63095	0.70571	0.0295686
Sumf2	1.66219	0.733089	0.0294635
Wdr89	1.50558	0.590321	0.0294094
Zmynd8	1.56764	0.648595	0.0293653
Zfp747	1.60095	0.67893	0.0293168
Tnfaip2	3.75309	1.90808	0.0293072
Hdgfl2	1.52792	0.61157	0.029281
Eif4a3	1.80876	0.855	0.0291485
Nat8f1	1.67838	0.747069	0.0291125
Psmd1	1.68894	0.756119	0.0290712
Hist1h2bf	2.32594	1.21782	0.029064
Rnf34	1.71174	0.77546	0.0290409
Ap1ar	1.8275	0.869869	0.0290106
1810024B03Rik	1.5759	0.656179	0.0290054
Naip2	1.61893	0.695045	0.0288595
Enkd1	1.67321	0.742616	0.0288284
Lilr4b	2.22159	1.15159	0.0288264
Tcim	1.97253	0.980051	0.0287058
AI467606	1.55024	0.632488	0.0286799
Ighmbp2	2.25424	1.17264	0.0284936
1700030K09Rik	1.89179	0.919754	0.0284846
Psma4	1.53591	0.61909	0.028371
Slc41a1	1.51157	0.596044	0.0283673
Erbin	1.50662	0.591312	0.0283294
Zfp991	1.71598	0.779031	0.0282089
Cycs	1.75389	0.810558	0.0281957
Sucla2	1.57374	0.654199	0.0281841
Rpa1	1.67855	0.747219	0.0281393
Dpm2	1.67467	0.743878	0.0281332
Upf1	1.70025	0.765748	0.0278101
Taf8	1.5463	0.628818	0.0277526
Dis3	1.70495	0.769729	0.027719
Tbc1d2	1.5691	0.64994	0.0274839
Hist1h2an	1.67182	0.74142	0.0274762
Mrps11	1.83955	0.879354	0.0274602
Copz1	1.53474	0.617992	0.0274527
Tut1	1.54839	0.630764	0.0273737
Helb	1.64456	0.717701	0.0273517
Nol3	1.55086	0.633071	0.0272611
Bckdha	2.25213	1.17129	0.027226
Sirt1	1.77419	0.827156	0.0272225
Rad21	1.59139	0.670292	0.027196
Trim13	2.20331	1.13967	0.0271627
Mdc1	1.6476	0.720363	0.0271348
Unkl	1.55207	0.634191	0.0270394
Sdf2l1	1.82137	0.865025	0.0269319
Zfp35	1.95081	0.96407	0.02678
Ttf1	1.72872	0.789704	0.0267386
Fem1a	1.55119	0.633375	0.0267306
Sdad1	1.64806	0.720765	0.0267166
Wdr55	1.53776	0.620833	0.0266811
Lats1	1.54737	0.629817	0.0265296
Card9	1.72504	0.786628	0.0265009
Rfxank	1.68409	0.751973	0.026313
Rnpep	1.60253	0.680347	0.0262262
Cd53	1.90371	0.928817	0.0262065
Plpp3	1.86536	0.899454	0.0261555
Pcyt2	1.88615	0.915445	0.0261516
Cyfip1	1.68144	0.749694	0.026126
Rbm12b2	1.70623	0.770812	0.026087
Nisch	1.57357	0.654046	0.0259944
Calcrl	1.67469	0.743896	0.0258942
Guca1a	1.66573	0.736153	0.0258699
Hbp1	1.77897	0.831043	0.025852
Upf2	1.68733	0.754744	0.0258473
Ofd1	1.6021	0.679965	0.0257863
Nus1	1.51236	0.5968	0.0257492
Pla2g5	1.64441	0.717574	0.0257026
Rab4b	1.61051	0.68752	0.0256405
Wrap53	1.51029	0.594827	0.0256245
Tomm34	1.55967	0.641241	0.0255287
Ddx4	1.55942	0.641006	0.0255278
Snx13	1.55091	0.633111	0.02533
Mga	1.53992	0.622854	0.0252371
Snip1	1.57111	0.651781	0.0251756
Arrdc2	1.62741	0.702581	0.0251238
Rtl10	1.52634	0.610075	0.0251046
Rpl24	1.62422	0.699743	0.024999
Pcf11	1.54462	0.627251	0.024951
Mrpl47	1.60033	0.678374	0.0249497
Psmc6	1.98912	0.99213	0.0249304
Ecm1	1.61174	0.68862	0.0249223
Prpf31	1.63793	0.711874	0.0249117
Prim1	1.51383	0.598199	0.0249107
Mitd1	1.58048	0.660364	0.0248895
Ppp2r1b	1.82737	0.869767	0.0247768
Scaf11	1.68847	0.755714	0.0247465
Dnajc13	1.54642	0.628936	0.0243549
Gon4l	1.6078	0.685087	0.0243519
Fam192a	1.85898	0.894513	0.024328
Mmp19	1.73307	0.793333	0.024315
Lsm3	1.92681	0.946215	0.0242509
Sgo1	1.51709	0.60131	0.0242385
Nmrk1	1.69753	0.763435	0.0242273
Kti12	1.51231	0.59675	0.0239086
Ssr3	1.72884	0.789805	0.0238734
Nup98	1.55271	0.634788	0.023843
Gpatch11	1.58124	0.661061	0.0236998
Arhgap25	1.59105	0.669978	0.023629
Tbc1d10a	1.64233	0.715746	0.0236109
Nup210l	1.58674	0.666064	0.023606
Klhl11	1.56828	0.649179	0.0235412
Vps11	1.57785	0.657956	0.0234627
Marcks	1.65427	0.726192	0.0234509
Pxn	1.56529	0.646432	0.0232664
Nop56	1.59339	0.672096	0.0232473
Cactin	1.67489	0.744068	0.0230937
Akr1c13	1.78648	0.837117	0.0228797
Epc1	1.88984	0.918266	0.0228323
Gtpbp4	1.6005	0.678522	0.0228194
Hist1h3c	2.02011	1.01444	0.0228085
Akirin2	1.57384	0.654289	0.0227148
S100a4	3.90084	1.96378	0.0226984
Hist1h2ah	1.75097	0.808152	0.0225622
Selenos	1.92731	0.946591	0.0225451
Eed	1.6299	0.704782	0.0224662
Hist1h2be	3.23659	1.69448	0.0224654
Zfp967	1.77757	0.829908	0.0224152
Rnf25	2.08024	1.05675	0.0223625
Lsm7	1.89429	0.921655	0.0223386
Rhog	1.69819	0.763998	0.0222623
Naa15	1.6702	0.740021	0.0221812
Pttg1ip	2.18219	1.12578	0.0220761
Tax1bp1	1.64205	0.715502	0.0220223
Casc3	1.52384	0.607709	0.0220162
Gpkow	1.75433	0.810916	0.0219711
Bmp2k	1.62989	0.704774	0.0219495
Ccl4	1.96649	0.975621	0.0218911
Dcp1a	1.71159	0.775335	0.0217893
Otud4	1.61187	0.688737	0.0215455
Ccl9	3.42922	1.77788	0.0214789
Ubiad1	1.62048	0.696418	0.0214492
Hist2h3c2	2.12251	1.08577	0.0213007
Kpna2	1.56086	0.642341	0.021276
Riok3	1.50069	0.58563	0.0212565
Slc35e1	1.52116	0.605175	0.0212521
Syt11	1.55796	0.639663	0.0212506
Coq10b	1.66974	0.739621	0.0211572
Zfp966	1.88021	0.910893	0.0211096
Hist1h2ao	1.65522	0.727026	0.0210556
Smurf1	1.608	0.68527	0.0210553
Herpud1	1.60638	0.683817	0.0210338
Gale	2.17058	1.11808	0.0210077
Nol10	1.88848	0.917224	0.0209685
Kif2c	1.87275	0.905159	0.0209228
Psma2	1.8481	0.886039	0.0208839
Nosip	2.38293	1.25274	0.0208261
Mphosph10	1.76638	0.820796	0.0206808
Ankrd12	1.56224	0.64362	0.0206219
Ndufb3	1.71717	0.780036	0.0205934
Zfp658	1.62812	0.703203	0.0204745
E430018J23Rik	1.74681	0.804724	0.0203288
Zfp646	1.55239	0.634487	0.0203168
Usp35	1.52298	0.606901	0.0202627
Tagap1	2.09626	1.06782	0.0202057
Hist1h2bm	3.56395	1.83348	0.0202009
Brix1	1.56569	0.646799	0.0201845
Cenpe	1.51341	0.597801	0.0201768
Wdr43	1.5431	0.625834	0.020173
Cad	1.52122	0.60523	0.0201427
Snx4	1.80753	0.854018	0.0200042
Noc4l	1.61463	0.691203	0.019884
Clec5a	1.51578	0.600065	0.0198752
Gm14295	2.28747	1.19375	0.0197315
Ost4	2.19769	1.13599	0.019716
Rsl1d1	1.64618	0.719122	0.0196907
Rrp9	1.54486	0.627474	0.0194689
Nup93	1.65086	0.723216	0.0194135
Cnpy4	1.68195	0.750136	0.0194058
Hist1h2ag	1.84726	0.88539	0.0193971
Mfap3l	1.66762	0.737791	0.0193703
Dkc1	1.5466	0.629101	0.0193418
Mki67	1.58461	0.66413	0.0193186
Colec12	1.57728	0.657441	0.0193026
Nsmce1	1.51181	0.596274	0.0192618
H2-T23	1.57021	0.650962	0.0192596
Tpx2	1.60216	0.680019	0.0192177
Ddx3x	1.83916	0.879047	0.0191718
Prkaa1	1.96237	0.972598	0.0191225
Cdk2ap2	1.7556	0.811966	0.0191215
Tmem68	1.62403	0.699576	0.0189827
Znhit1	1.80774	0.854189	0.018977
Med12	1.6499	0.722378	0.0189446
Ece1	1.76692	0.821234	0.0188968
Mgst2	1.59034	0.669333	0.0188809
Dok7	1.86942	0.902593	0.0188036
Smu1	1.8432	0.882215	0.0187861
Tmed9	1.94767	0.961748	0.0187341
Uxs1	1.66543	0.735892	0.0187035
Mia3	1.51589	0.600169	0.0187013
Dolk	1.66512	0.735626	0.0186865
Fam222b	1.82213	0.865622	0.0186361
Cd300lf	1.90602	0.930565	0.0186358
Srfbp1	1.56501	0.646169	0.0185375
Skiv2l2	2.07854	1.05557	0.0185152
Ruvbl1	2.57439	1.36423	0.0184816
Trim3	1.82593	0.868635	0.01846
Mrpl44	1.5679	0.648832	0.0184447
Ikzf5	1.76381	0.818693	0.0184409
Golga4	1.51297	0.59738	0.018381
Pwp1	1.51387	0.59824	0.018246
Bfar	1.61103	0.687986	0.0182185
Zc3hav1	2.00828	1.00596	0.0181582
Gcat	1.5828	0.662483	0.0181381
Trmt10c	1.57887	0.658888	0.0181057
C3ar1	3.10912	1.63651	0.0180997
Tcof1	1.51845	0.602597	0.0180507
Ngdn	1.54306	0.625791	0.0179119
Ammecr1	1.59372	0.672401	0.0178863
Abcb8	1.55576	0.637621	0.0178038
Dusp6	1.96176	0.972149	0.0177603
Vps33a	1.62518	0.700598	0.0177586
Rpl37a	1.63802	0.71195	0.0176441
Nup133	1.77433	0.827278	0.0175537
Taf5l	1.76576	0.820286	0.0175486
Dcstamp	1.8803	0.910961	0.0175386
Syf2	1.70558	0.770261	0.0174472
Atp7a	1.56207	0.64346	0.0172814
Zfp52	1.92885	0.947744	0.0171697
Thap7	1.50475	0.589521	0.0168807
Cfp	1.8133	0.85862	0.0168587
Fam98a	1.79183	0.841435	0.0168184
Cpe	1.59408	0.672727	0.0167684
Atg2a	1.82635	0.868965	0.0167654
Gxylt1	1.70466	0.769482	0.0166593
Gda	1.6585	0.729881	0.0165975
Nrd1	1.51444	0.598783	0.0165066
Ccdc43	1.54672	0.629212	0.0165036
Ebna1bp2	1.72086	0.783126	0.0165024
Grap	2.03496	1.025	0.0164911
Dscr3	1.50377	0.58858	0.0164908
Fpgs	1.53598	0.619158	0.0162981
Tmem168	1.60414	0.681802	0.0162772
Gpank1	1.73318	0.793425	0.0162597
Simc1	1.95763	0.96911	0.0162249
Tarm1	2.95629	1.56379	0.0161948
Ccnb1	1.7845	0.835517	0.0161487
Smpd4	1.5078	0.592447	0.016145
Lpxn	2.01152	1.00829	0.0161385
Ppp1r12a	1.53712	0.620232	0.0160627
Tubb6	2.0245	1.01757	0.0160292
Ubxn4	1.81923	0.86333	0.0160185
Lsm14b	1.55353	0.635551	0.0158658
Stil	1.51252	0.596954	0.0158343
Fam60a	1.57785	0.65796	0.0158271
Smim27	1.84304	0.882091	0.0158174
Pcm1	1.61935	0.695412	0.0157749
Sin3a	1.85333	0.89012	0.0157691
Slc12a4	1.52126	0.605271	0.0157379
Gm21860	2.1768	1.12221	0.0156639
Golga3	1.54109	0.623953	0.015645
Exosc8	1.61881	0.694936	0.0155039
Il6st	1.6764	0.745366	0.0153944
Alg2	1.91528	0.937554	0.0153732
Vcp	1.82856	0.870711	0.0153435
Morf4l2	1.87909	0.910031	0.0153202
Stap1	1.91586	0.937991	0.0153136
Cpsf1	2.03022	1.02164	0.015311
Fndc3b	1.64012	0.7138	0.0152938
Commd8	1.56722	0.648205	0.01523
Il2rg	2.01963	1.01409	0.0152299
Cdr2	1.51289	0.597308	0.0152289
Myo9b	1.52126	0.605268	0.0152205
Arid1b	1.58429	0.663833	0.0151967
Ifrd1	1.53551	0.618715	0.0151708
Fam78b	1.69504	0.761316	0.0151558
Clcn5	1.58646	0.665813	0.0151287
Hist1h3d	1.89993	0.925949	0.0150942
Capn7	1.5338	0.617113	0.0150867
Tmem254a	1.52442	0.608262	0.0150497
Hist1h2ai	1.89483	0.922066	0.0150408
Golga5	1.58988	0.668921	0.0150259
Urb2	1.50417	0.588968	0.0149648
Tuba1c	1.55808	0.639765	0.0149235
Ddx10	2.02694	1.0193	0.0148996
Rpa2	1.59591	0.674375	0.0148969
Ikbkg	1.68291	0.750961	0.0148107
Hmgb1	1.5556	0.637475	0.0146631
Akap8	1.5909	0.66984	0.014621
A630033H20Rik	1.80395	0.851156	0.0146192
Nemf	1.66386	0.734531	0.0145858
Parp14	1.55948	0.641063	0.0145055
Grpel2	1.55953	0.641115	0.0144476
Phlda1	1.83869	0.87868	0.0144434
Sel1l	1.63174	0.706411	0.0143987
Stxbp1	1.71388	0.777264	0.0143897
Tm4sf19	6.22097	2.63714	0.014376
Fcf1	2.23153	1.15803	0.0143167
Gm20521	12.7327	3.67047	0.0142829
Slc30a4	1.52519	0.608986	0.0142797
Hk1	1.56089	0.642372	0.0142759
Heatr3	1.53167	0.615109	0.0142249
Mrpl27	1.80143	0.84914	0.0141561
Lta	1.72356	0.785389	0.0141247
Fubp1	1.55098	0.633183	0.013961
Pnn	1.98905	0.992081	0.0139519
Zfp58	1.63838	0.712267	0.013926
Mrpl11	1.52972	0.613266	0.0139238
Luc7l2	1.53096	0.61444	0.0138804
Adar	1.60664	0.684048	0.0138512
Slc16a3	1.77384	0.826877	0.0138225
Pik3c2a	1.53444	0.617717	0.0138222
Aldh4a1	1.54494	0.627548	0.0138119
Cep250	2.07501	1.05312	0.0137859
Kbtbd2	1.64207	0.715515	0.0137781
Zfp965	1.6468	0.719669	0.0137503
Zcchc17	1.51785	0.602028	0.0136571
Rrp36	1.79468	0.843729	0.0136509
Zc3h3	1.72087	0.783142	0.0136324
Kif22	1.58641	0.665763	0.0135443
Noc3l	1.93414	0.951689	0.0134927
Hjurp	1.61239	0.689196	0.0134742
Flrt2	2.40969	1.26885	0.0133408
Setd2	1.66827	0.738349	0.0133374
Rad54l2	1.50489	0.589661	0.013314
Hist1h2ab	2.13851	1.0966	0.0133111
2700049A03Rik	1.52784	0.61149	0.0132333
Tjp2	1.52019	0.604253	0.0131762
Pilra	1.86994	0.90299	0.0131598
Acly	2.37691	1.24908	0.0130849
Cybb	1.87403	0.90614	0.0129812
Itga5	2.52336	1.33535	0.0129695
Zswim1	1.57616	0.656412	0.0129459
Taf2	1.61645	0.692828	0.0128528
Psmc5	1.83348	0.874586	0.0128241
Avl9	1.74384	0.80227	0.012722
Rad50	1.79917	0.847335	0.0126717
Tbk1	1.84701	0.885194	0.0126438
Ktn1	2.19898	1.13683	0.0126113
Nup214	1.65351	0.725529	0.0125592
Hist1h2af	2.0988	1.06957	0.0125337
Ddx56	1.76823	0.822309	0.0124465
Igf2bp2	1.83724	0.877537	0.0124322
Map2k4	1.55613	0.637962	0.0124068
Tusc2	1.52125	0.605256	0.012318
Procr	2.15523	1.10784	0.0123051
Aqp9	1.89618	0.923093	0.0122991
Exoc8	1.99527	0.996586	0.0122985
Atrx	1.77687	0.829336	0.0122519
Mfsd5	1.57004	0.650798	0.0122265
Psd4	2.03043	1.02179	0.0121926
Gls	1.72106	0.783301	0.0121526
Slu7	2.03628	1.02593	0.0121507
Tssk6	1.91651	0.938483	0.0121453
Mvp	1.64662	0.719508	0.0121237
Zfr	1.74443	0.802757	0.0121079
Tlr13	2.30937	1.2075	0.0120721
Cd3eap	1.92368	0.943866	0.0120421
Isca1	1.51336	0.597757	0.0119928
Spen	1.52576	0.609531	0.0119877
Extl3	1.58998	0.669005	0.0119769
Csrnp1	1.74706	0.804929	0.0118785
Sacs	1.55326	0.635295	0.011855
Hist1h2ac	2.00715	1.00515	0.0118157
Car12	1.50406	0.588859	0.011753
Vps18	1.7864	0.837054	0.0117095
Serinc1	1.74201	0.80075	0.0117076
Caml	1.98771	0.991104	0.011698
Wdr92	1.54669	0.629187	0.0115806
Zfp281	1.77543	0.828172	0.0115667
Ttc37	1.60086	0.678849	0.0115542
Chd2	1.54322	0.625944	0.0115477
Ccdc25	1.56745	0.648423	0.0115344
Lamc1	1.98303	0.98771	0.0115157
Chm	1.62122	0.697081	0.0115141
Ccr1	2.0206	1.01478	0.0114961
Znrd1as	1.94567	0.960265	0.0114766
Ctif	1.80817	0.85453	0.011472
Ttk	1.64133	0.714865	0.0114459
Otud6b	1.75112	0.808276	0.0114355
Spink5	2.26904	1.18208	0.0113734
Wdr81	1.67436	0.743608	0.0113225
Ssfa2	1.52617	0.609911	0.011297
Ptgr1	1.74338	0.801888	0.0112965
Hist1h2bl	3.86722	1.9513	0.0112251
Smarca5	1.60403	0.681699	0.0111548
Utp14b	1.94743	0.961574	0.0111536
Actn4	1.80084	0.848673	0.0111304
Tmem186	1.65623	0.727902	0.0111232
Bora	1.57884	0.658869	0.0111091
H2-M3	2.3613	1.23958	0.011106
Tmco6	2.0254	1.01821	0.0110921
Nedd9	1.71807	0.780789	0.0110827
Nfkbib	1.81975	0.863738	0.0110706
Alcam	1.63673	0.710818	0.0110699
Polm	1.82562	0.868386	0.0110693
Prpf4b	1.53448	0.617753	0.011059
Epg5	1.5527	0.634777	0.0110448
Cir1	1.60677	0.684167	0.0110417
Ell2	1.56051	0.64202	0.0110357
Aqr	2.04061	1.029	0.0109866
Rnasek	3.79864	1.92548	0.0109434
Cdkn2a	1.65609	0.727784	0.0109345
Sde2	1.99042	0.993069	0.0109129
Prps1l3	1.53852	0.621544	0.0108574
Zfp91	1.50043	0.585374	0.0108476
Fhl3	1.90213	0.927613	0.0107634
Ranbp2	1.94211	0.957624	0.0106476
Ccl3	3.3167	1.72975	0.0105991
Thoc5	1.53278	0.616147	0.0105688
Zhx1	1.82074	0.864523	0.0105553
Ubqln2	1.53315	0.616496	0.010526
Rundc1	1.52038	0.604431	0.0104966
Ptar1	2.04402	1.03141	0.0104904
Rpl36a	1.58979	0.668833	0.010483
Srebf2	1.59856	0.676775	0.0104829
Sfpq	1.54076	0.623645	0.0104814
Ubc	2.34062	1.22689	0.0104807
Sec23ip	1.6013	0.679248	0.0104738
Tes	1.76974	0.823539	0.01041
Gtf2b	1.55389	0.635886	0.0103912
Havcr2	1.68886	0.756046	0.0103843
Itpripl2	1.7256	0.787095	0.0103831
Polr2e	1.85487	0.891317	0.0103778
Washc2	1.52429	0.608136	0.0103698
Ubap1	1.66923	0.739182	0.0103393
Atl2	1.54731	0.629762	0.0103338
App	1.50341	0.588242	0.0103272
Plxnb2	1.58707	0.66637	0.0102796
Api5	1.50058	0.58552	0.0102483
Fos	2.76867	1.46919	0.0102262
Fzd5	1.50051	0.585457	0.0101784
Ppp1r15a	2.04759	1.03393	0.0101163
Ccdc88a	1.59551	0.674017	0.0100778
Usp47	1.67538	0.744491	0.0100328
Cyp51	1.81593	0.86071	0.00997573
Srp68	1.8801	0.910806	0.00994041
Lcp2	1.66016	0.731318	0.00993403
Nod2	2.12797	1.08948	0.00991254
Cd28	1.65375	0.725743	0.00990139
Sept7	1.70844	0.772677	0.00987402
Inpp5d	1.52949	0.613048	0.00985716
Crybg3	1.66574	0.736164	0.00985247
Syncrip	1.72409	0.785833	0.00984883
Asb6	1.89196	0.919884	0.00978907
Hmmr	1.69052	0.757466	0.00977035
Fen1	1.72712	0.788365	0.00976947
Nufip2	1.59021	0.669218	0.00976364
Uhmk1	1.74751	0.805302	0.0097417
Rbm27	1.78027	0.832098	0.00970973
Gcn1l1	1.56253	0.643888	0.00967775
Hist1h1d	2.8435	1.50767	0.00966605
Psmc2	1.91779	0.939442	0.00958301
Clu	1.56934	0.650158	0.00957973
Hist1h2bg	3.50974	1.81136	0.00957643
Prpf40a	1.57555	0.655853	0.00956677
Slc25a1	1.87852	0.909595	0.00947644
Pop1	2.08817	1.06224	0.00946413
Irgm1	1.9238	0.943957	0.00944341
Noc2l	1.52036	0.604411	0.00943148
Casp1	1.92797	0.947082	0.00936073
Egln3	2.55162	1.35142	0.00934816
Gpr137b	1.67154	0.74118	0.00933209
Hnrnph2	1.95247	0.965302	0.00932888
Nsdhl	1.8958	0.922809	0.00932735
Pdia3	1.59687	0.67525	0.00932453
Rictor	1.6354	0.709642	0.00931154
Utp18	1.5041	0.588902	0.00931067
1700020L24Rik	1.51015	0.59469	0.00926557
Yeats2	1.51527	0.599571	0.00926091
Exosc10	2.23231	1.15854	0.00918436
Nubp2	2.0125	1.00899	0.00906452
Pla2g2e	1.94072	0.956589	0.00906075
Pnp	2.63523	1.39793	0.0090365
Golim4	1.90447	0.929387	0.00903502
Acsl3	1.78097	0.832662	0.0090329
Dusp5	2.58003	1.36739	0.00901115
2210418O10Rik	1.66751	0.737692	0.00900384
Pttg1	1.76654	0.82093	0.00895284
Jak2	1.76317	0.818167	0.00890799
Tirap	1.66495	0.735478	0.0089037
Vnn3	1.53632	0.619481	0.00890053
Rpl23	1.7099	0.773913	0.00887558
Atp13a4	2.13148	1.09185	0.00887222
Tmem254b	1.77482	0.82767	0.00887126
Abcb7	1.55175	0.633892	0.00883112
Rufy1	1.68509	0.752827	0.00881926
Glrx	1.98753	0.990979	0.00880235
Cat	1.70715	0.771586	0.00879505
Hist1h2bn	3.92808	1.97382	0.00878211
Fam98b	2.18762	1.12936	0.00872225
4930438A08Rik	2.59696	1.37682	0.00871985
Piezo1	2.16636	1.11527	0.00871707
Mcoln2	1.76354	0.818478	0.00870958
Cstb	1.91927	0.940558	0.00867613
Gpatch8	1.56929	0.650116	0.00867566
Slc4a1ap	1.99809	0.998624	0.00865459
Btaf1	1.61173	0.688613	0.0086204
Arhgap11a	2.13867	1.09671	0.00861125
Pprc1	1.54985	0.632124	0.00860919
Paf1	1.84097	0.880465	0.00858981
Hsp90b1	2.83099	1.50131	0.00854386
Eftud2	1.64569	0.718691	0.0085314
Smc5	1.65003	0.722491	0.00852922
Eif5b	2.3778	1.24963	0.00852684
Gmnn	1.70111	0.766472	0.00852224
Actb	1.70636	0.770923	0.00850492
Ccdc59	1.8605	0.89569	0.00839034
Birc6	1.54874	0.631097	0.00838965
Fastkd5	1.57491	0.65527	0.00838867
Sec63	1.65262	0.724756	0.00833009
Zc3h12c	2.17215	1.11912	0.00829004
Atp6ap1	1.73987	0.798977	0.00828583
Tmf1	1.50252	0.587383	0.00823747
Emp1	1.64472	0.71784	0.00819305
Aco2	1.78742	0.837877	0.00809422
Fbxo33	1.78774	0.838138	0.00804132
Gpbp1	1.88575	0.915139	0.00800937
Rbmxl1	2.10721	1.07533	0.00793032
Ptgir	1.99193	0.994168	0.00791029
Chsy1	1.55063	0.632858	0.00789608
Top3a	1.55859	0.640239	0.00789563
Leng8	1.56066	0.642153	0.00787901
Atp6v1e1	1.57781	0.657923	0.00787262
Plpp1	1.5592	0.640809	0.00781291
Kcnj2	1.82036	0.864223	0.00780464
Taf1c	1.81348	0.858761	0.00777847
Chd1l	1.75711	0.813202	0.0077665
Hist1h2bh	4.52845	2.17902	0.00774395
Ahnak2	1.69018	0.757179	0.00773831
Gpatch4	1.89489	0.922117	0.00773466
Tmem43	1.72347	0.785313	0.00773419
Timp1	1.60087	0.678857	0.00772105
Tiam2	1.59584	0.674319	0.00768087
Pkp4	1.71746	0.78028	0.00765986
1810032O08Rik	1.53992	0.622856	0.00765702
Pikfyve	1.77454	0.827442	0.0076366
Ifi204	1.74397	0.802376	0.00759681
Spag7	1.5662	0.647271	0.00751627
Plekha3	1.66369	0.734389	0.00747361
Gm10642	1.83609	0.876636	0.00745561
Plk3	1.99739	0.998119	0.00745234
Ttll4	1.59931	0.677453	0.0074505
Pfas	1.56601	0.64709	0.00741177
Clec4e	2.27404	1.18526	0.00741041
Rgs1	2.27827	1.18794	0.00737614
Chd1	1.56116	0.642621	0.00736771
Plcg2	1.79797	0.846369	0.00736734
Tram1	1.70486	0.769654	0.00736651
Xrn2	1.72479	0.786422	0.0073553
Coq3	1.8036	0.850876	0.00733526
Setd5	1.70123	0.766579	0.00730673
Tmem131	1.51357	0.597956	0.00730383
Zbtb8os	1.6114	0.688314	0.00729792
D16Ertd472e	1.63751	0.711504	0.00728309
Zdhhc13	1.54823	0.630624	0.00728267
Pik3r5	1.53671	0.619845	0.00723984
Slc9a6	1.91653	0.938495	0.0072284
Kdm5a	1.55304	0.635092	0.00718051
Sssca1	3.30756	1.72577	0.00715033
Pnisr	1.54477	0.627393	0.00710242
Elac2	1.51655	0.600792	0.0070878
Lhfpl2	1.67928	0.747847	0.00706638
Pramef8	1.78607	0.836787	0.00704246
Cyb5d2	1.62828	0.703347	0.00702372
Mrps22	2.10939	1.07682	0.00702349
Upp1	3.11892	1.64105	0.00702019
Dab2	1.75802	0.813953	0.00700976
Gm14440	1.7607	0.816148	0.00700411
Scaf4	1.59878	0.676973	0.00699986
Ifit3	2.61854	1.38876	0.00695626
Casp8ap2	1.55211	0.634228	0.00694559
Haus7	1.54231	0.625094	0.00691575
Dync1h1	1.65975	0.730964	0.00689597
Igsf6	1.65423	0.726163	0.00684783
Hbegf	1.6638	0.734485	0.00683615
Cramp1l	1.51959	0.603685	0.00681775
Kri1	1.64021	0.713885	0.00679432
Tln1	1.94928	0.962943	0.00676445
Trak2	1.76752	0.821729	0.00675835
Usp34	1.84835	0.886237	0.00674446
Hist1h4j	1.8747	0.906659	0.00669907
Hist1h3f	2.40661	1.267	0.00666737
Eprs	1.60119	0.679142	0.006667
Ceacam16	1.60887	0.686044	0.0066374
Hist1h4b	2.43653	1.28483	0.0066178
Eif2ak2	1.70352	0.768515	0.00659956
Topors	2.20036	1.13774	0.00656649
Tmem254c	2.01402	1.01008	0.00654678
Junb	2.0986	1.06943	0.00653969
Rreb1	1.53644	0.619588	0.00652643
Pank4	1.69986	0.765418	0.00651947
Lipg	1.70422	0.769115	0.00650762
Mcm3	1.68403	0.751922	0.00649049
Arv1	1.88684	0.915971	0.00648789
Usp7	1.60686	0.684243	0.00647386
Mfsd7a	1.63982	0.713534	0.00645596
Slc25a24	1.51155	0.596028	0.00645151
Top1	1.8195	0.863543	0.00644179
Tmem59	1.51617	0.600429	0.00640169
Pgk1	1.50315	0.587986	0.0063804
Sh3bgrl2	1.54441	0.627055	0.00635915
Capns1	1.65562	0.727374	0.00634927
Brwd1	2.16805	1.1164	0.00632562
Atxn7l1	1.54688	0.629364	0.00631846
Mcm5	1.55231	0.63442	0.00630662
Cep350	1.87462	0.906594	0.00627464
Sub1	1.512	0.596456	0.00626144
Nap1l4	1.53003	0.613557	0.00625759
Pet100	1.91626	0.938295	0.00619304
Pilrb1	2.12931	1.09039	0.00618862
Dock2	1.91179	0.934926	0.00615386
Thumpd1	1.51476	0.599086	0.00614944
Ccar1	1.8035	0.850801	0.00602531
Bag3	1.55154	0.633702	0.00602239
BC005561	1.66231	0.733191	0.00597917
Zfp791	1.50662	0.591318	0.00597172
Idi1	2.53228	1.34044	0.00594708
Prpf3	1.62273	0.69842	0.00594636
Epc2	1.58863	0.667779	0.00589738
Pstpip2	2.40614	1.26672	0.0058941
Ube2o	1.57158	0.652215	0.00587704
Zfyve26	1.54941	0.631722	0.00587238
Slc20a1	1.52445	0.608288	0.00583959
Taf1	1.85333	0.890119	0.00582158
Lrrk2	1.66823	0.738315	0.00581769
Filip1l	1.75624	0.812491	0.00580716
Tmem156	1.72164	0.783781	0.00579813
Cmtr2	1.52191	0.605881	0.00577378
Ppig	1.98981	0.992634	0.00575705
Ddx52	1.82292	0.866252	0.00571243
Gprasp1	1.64132	0.714859	0.00570821
Setx	1.61009	0.687137	0.00565062
Med29	1.68811	0.755405	0.0056333
Lmna	2.04959	1.03534	0.00563291
Supt16	2.23059	1.15742	0.00561471
Zfyve16	1.87641	0.907978	0.00556574
Ddx18	1.83188	0.873322	0.00555062
Ebi3	1.78874	0.838943	0.00554013
Ccnt1	1.72698	0.788254	0.00552102
Fbxo28	2.16981	1.11757	0.00549118
Hist1h2ad	2.51173	1.32868	0.00546542
Prps1	1.61044	0.687456	0.00544204
Spata13	1.52578	0.609546	0.00543424
Ndst2	1.61982	0.69583	0.00542854
Calcoco1	1.53215	0.615561	0.00542529
Itpa	1.57723	0.65739	0.00541539
St3gal6	1.57193	0.652535	0.0054113
Mxd1	1.8492	0.886898	0.00539076
S100a8	1.70527	0.769997	0.00537732
Nlrc5	1.70642	0.770975	0.0053032
Dek	2.09037	1.06376	0.00529793
Fdps	3.26412	1.70669	0.00529402
Zw10	1.81826	0.862559	0.00528113
Nasp	2.03937	1.02812	0.0052455
Adam8	3.17771	1.66799	0.0052367
Mrpl46	1.69703	0.763013	0.0052215
Rpf2	1.62252	0.698232	0.00521158
Rab8b	1.66735	0.737555	0.00520032
Gpatch3	2.13252	1.09256	0.00519824
Zfp462	1.94908	0.96279	0.0051876
Clec4d	4.48776	2.16599	0.00516247
Mogat1	1.80055	0.848439	0.00513494
Snrnp200	1.76303	0.818055	0.00511713
Sf3b2	1.56316	0.644462	0.00509476
Itgam	1.8116	0.857263	0.00506534
Hist1h2ak	2.29168	1.19641	0.00506453
St3gal1	2.37488	1.24786	0.00506391
Atp6v1a	1.59795	0.676224	0.00505502
Npat	1.55133	0.633502	0.0050387
Msmo1	1.91617	0.938225	0.00503312
Fyco1	1.95983	0.970729	0.00502329
Tmigd1	2.56981	1.36166	0.0050166
Mak16	1.82545	0.86825	0.00501203
Btbd7	1.53861	0.621632	0.00500987
Baz1a	1.9493	0.962956	0.00500761
Sf3b4	1.5389	0.621896	0.00492413
Ercc6	1.58147	0.661268	0.00491848
Scimp	3.07367	1.61996	0.00491452
Mlkl	1.93507	0.952388	0.00489619
Dnaja3	1.60391	0.681594	0.00488879
Eps8	1.59615	0.674594	0.00488496
Ifitm6	8.22214	3.03951	0.00485047
Arid4a	1.68176	0.749972	0.00483195
Mt2	3.29499	1.72027	0.00482541
Ddx42	1.58082	0.660677	0.00480919
Hcfc1	1.78213	0.833599	0.00480602
Bpgm	1.53031	0.613829	0.00479947
Nktr	1.59988	0.677965	0.00478862
Timm29	1.68591	0.753525	0.00478727
Atm	1.72202	0.784102	0.00478473
Zswim9	1.50176	0.586654	0.00477711
G430095P16Rik	3.39178	1.76204	0.00473639
Polh	1.97139	0.979215	0.00473616
Wdfy3	1.6038	0.681497	0.00473174
Hilpda	2.79349	1.48207	0.00471606
Wfs1	1.64049	0.714124	0.00471227
Usp39	2.0226	1.01621	0.00471025
Slc16a1	2.2718	1.18384	0.00470762
Mysm1	1.62125	0.697111	0.00470517
Gla	2.21896	1.14988	0.00470388
Cdc25a	1.88003	0.910754	0.00469639
Gk	1.80159	0.84927	0.00468796
Aars	1.76067	0.816125	0.0046728
Nub1	1.51634	0.600595	0.00463179
Uqcrh	4.80379	2.26417	0.00463121
Dcun1d2	1.52814	0.61178	0.00462885
Klf6	1.74202	0.800758	0.00462614
Ropn1l	1.81069	0.856537	0.0046253
Scnm1	1.63798	0.71192	0.00461025
Tlr9	2.25755	1.17476	0.00460631
Cfap43	1.6414	0.714929	0.00460573
Isg20l2	1.56636	0.64742	0.00459753
Rad54l	1.73233	0.792711	0.00458606
Smc1a	1.91867	0.940109	0.00455318
Fdft1	2.42429	1.27756	0.00455055
Ibtk	1.87177	0.904405	0.0045339
Synj1	1.50582	0.59055	0.00452303
Zbtb32	2.33627	1.22421	0.00451155
Phf3	1.52495	0.60876	0.00451136
Golt1b	1.55853	0.640184	0.00445946
Eci1	2.41841	1.27406	0.00445359
Fam214b	1.70817	0.772456	0.00444149
Gnl2	1.99803	0.998581	0.00443853
Dph2	1.64126	0.714808	0.00443214
Mvd	2.2486	1.16902	0.00443042
Kcnab2	1.5156	0.59989	0.00442678
Fas	1.5726	0.653152	0.00442284
Tcerg1	1.82378	0.866931	0.00441831
Clip1	1.83056	0.872284	0.00441282
Tet2	1.63341	0.707884	0.00440484
Sqstm1	2.43055	1.28128	0.00437531
Nf2	1.56433	0.645549	0.00436975
Abraxas2	1.5706	0.651314	0.0043634
Dst	1.96311	0.973142	0.0043444
Fan1	1.95777	0.969209	0.00433311
Canx	1.79506	0.844034	0.00432172
Pfkl	1.86599	0.899944	0.00430758
Slc6a13	2.41439	1.27166	0.00430362
Esd	1.64061	0.714232	0.00430351
Ccdc71l	1.68085	0.749191	0.00429395
Hist1h3a	2.06878	1.04878	0.00429094
Plscr1	1.75739	0.813438	0.00428535
Eif1a	1.77277	0.826006	0.00425709
Sbno2	1.81076	0.856594	0.00425135
Arhgap35	1.56369	0.644957	0.00420803
Il17ra	1.56926	0.650083	0.00419234
Numa1	2.5495	1.35022	0.00417495
Ifngr2	1.59972	0.677824	0.00410698
Akr1b3	2.08035	1.05683	0.00410265
Cep85	1.69088	0.757777	0.00408999
Fam111a	2.01679	1.01206	0.00406726
Ccdc47	1.71962	0.78209	0.00404722
Gpbp1l1	1.51886	0.602985	0.00404267
1110008P14Rik	2.13536	1.09448	0.00403408
Xpo5	1.50104	0.585966	0.00402918
Sgpl1	1.76021	0.815747	0.00402248
Tgm1	1.75001	0.807361	0.00402145
Hapln4	1.63893	0.712756	0.00401824
Rlim	1.89787	0.924383	0.00401377
Clip2	1.51121	0.595701	0.00398414
Btg1	1.68956	0.756651	0.00398034
Maff	1.80154	0.849229	0.00397729
Map3k8	1.61726	0.693556	0.00397032
Ptpn23	2.30673	1.20585	0.0039433
Cd300ld3	2.67124	1.41751	0.00393645
Polr3a	1.62408	0.699619	0.00392773
Tapbp	2.06275	1.04457	0.00392023
Slc9a8	1.55146	0.633622	0.00391709
Nifk	1.65431	0.726233	0.00389133
Bdp1	1.78852	0.838768	0.00388889
Ssb	2.38264	1.25256	0.00388142
Nif3l1	1.67463	0.743844	0.00388126
Dock10	1.64912	0.721697	0.00386514
Sf3b1	1.69242	0.759086	0.00386237
Akap8l	2.4172	1.27334	0.00384241
Plek	1.82625	0.868881	0.00383525
Zzef1	1.54852	0.630888	0.0038188
Gpd2	2.02639	1.01891	0.00381831
Ifitm2	1.92302	0.943373	0.00379375
Mpeg1	2.15709	1.10909	0.00377746
Stip1	2.13775	1.09609	0.00377402
Mfge8	2.06301	1.04475	0.00377127
Apobr	3.29673	1.72103	0.00373835
Dnttip2	1.88702	0.916107	0.00372355
Pfkp	2.18914	1.13036	0.00371505
Chmp3	2.40029	1.26321	0.00367501
Nop16	1.79335	0.842654	0.00366082
Rnf149	1.55369	0.635698	0.0036601
Rabgef1	2.22704	1.15513	0.00364223
Anxa5	1.65676	0.728366	0.00363761
Fermt3	2.38858	1.25615	0.00363591
Utp4	1.8262	0.868848	0.00361569
Cntrl	1.69614	0.762256	0.00361073
Mtmr3	1.5206	0.60464	0.00358078
Slc6a12	3.20105	1.67854	0.00357227
Msh6	1.55029	0.632534	0.00356367
Dpp3	2.14589	1.10157	0.0035618
Npc1	1.68144	0.7497	0.00356072
Samsn1	1.50128	0.586198	0.00355991
Ccnl2	1.60779	0.685075	0.0035515
Atf3	1.54307	0.625808	0.00354277
Milr1	2.37726	1.2493	0.00354041
Zcchc14	1.68335	0.751333	0.00352657
Ctage5	1.57655	0.656771	0.0035224
Zranb3	1.77547	0.828201	0.00351976
Lrpap1	2.39235	1.25843	0.00350784
Ssr1	1.64838	0.721052	0.00349647
Slc5a3	2.36436	1.24145	0.0034766
Atg9a	2.21788	1.14918	0.00344995
Mrpl51	1.7927	0.842134	0.00344923
Epha2	1.50635	0.591057	0.00343971
Tbl2	1.61765	0.693904	0.00342258
Rnf6	1.86374	0.8982	0.00341867
Atp8b4	1.69411	0.760532	0.00341348
Ifitm3	2.12099	1.08474	0.00340729
Helz2	1.85861	0.894221	0.0034053
Arel1	1.7836	0.834791	0.00340513
Nop2	1.56301	0.644324	0.00339929
Rbpj	1.82006	0.863982	0.00339522
Dhx8	1.69052	0.757467	0.00339366
Ppard	1.55907	0.640684	0.00336981
Tfrc	2.54902	1.34994	0.0033654
Tuba1a	1.92422	0.944277	0.00335968
Aff1	1.55943	0.641017	0.00334914
Gdpgp1	1.52009	0.604153	0.00334048
Cd74	1.97591	0.982514	0.00332304
Hist1h3b	2.23191	1.15828	0.00330186
Zfp275	1.73015	0.790896	0.0032882
Gm14288	1.86745	0.901072	0.00328489
Fabp4	1.80595	0.852758	0.00327202
Lgals8	1.5604	0.64192	0.00327062
Rnf40	1.51212	0.596577	0.0032667
Zfp830	2.27784	1.18767	0.00326634
Kif20b	2.05679	1.04039	0.00325671
Cited2	2.13995	1.09758	0.00315946
Ccdc137	2.49574	1.31947	0.00315231
Ddx46	2.07987	1.05649	0.00314204
Zbtb40	1.55099	0.633194	0.00314123
Rel	1.62973	0.704633	0.00313593
Ddx47	1.5056	0.590343	0.00312914
Idh1	1.83569	0.876324	0.00312832
Xaf1	2.05785	1.04114	0.00310709
Smarcc1	1.98112	0.986318	0.00310119
Tlr1	1.87476	0.90671	0.00310052
Zfp969	2.13541	1.09452	0.00309523
Aldoc	1.90231	0.927749	0.00309235
Tns3	1.68168	0.749901	0.00308135
Snx1	1.72097	0.783222	0.00307962
Zbed6	2.27327	1.18477	0.00305256
Drg2	1.72727	0.788495	0.0030307
Mgea5	1.7132	0.776696	0.00302858
Faf2	1.73069	0.791351	0.00301531
Supt4a	1.80848	0.85478	0.00301404
Mfap3	1.75892	0.814686	0.00299068
Stk17b	2.16773	1.11618	0.00298763
Ap1s3	1.88892	0.917559	0.0029847
Srgn	3.14258	1.65195	0.00298326
Col23a1	1.71132	0.775108	0.00297615
Huwe1	1.83335	0.874485	0.00297466
Nelfa	1.52539	0.60918	0.00295393
Prrc2c	1.99831	0.998783	0.00294831
Grwd1	2.48742	1.31465	0.00294299
Itpr3	1.70856	0.77278	0.0029422
B4galt5	2.10881	1.07643	0.00292538
Lbr	1.52634	0.610073	0.00288442
Utp15	1.65462	0.726501	0.00281252
Abcc1	1.81535	0.860245	0.00280514
Dusp1	2.34968	1.23246	0.00279697
Spag9	2.05131	1.03654	0.00279389
Ddx6	1.76296	0.818	0.00279068
Itgb2	1.88343	0.913359	0.00278598
Rpap3	2.33041	1.22059	0.0027801
Nars	1.88649	0.915702	0.00277806
Hist1h4k	1.78817	0.838484	0.00277579
Smc3	1.6383	0.712201	0.00277414
Morc2a	1.88017	0.910862	0.00275841
Lmbr1l	1.62129	0.697144	0.00272861
Stard4	1.64463	0.717765	0.00272228
BC005624	1.77594	0.82858	0.00272173
Tspyl2	1.88039	0.911033	0.00269437
Bcl2a1d	2.84962	1.51077	0.00268675
Smg1	1.59155	0.670428	0.00268468
1110059E24Rik	1.53261	0.615994	0.00266747
Zfp775	1.60631	0.683751	0.00265045
Hdlbp	1.58021	0.660116	0.00264777
Zfp217	1.5686	0.649477	0.00261791
Hnrnpm	2.68419	1.42449	0.0026135
Bod1l	2.04243	1.03029	0.00260379
Gm5483	4.04446	2.01595	0.00259902
Il1rn	4.16179	2.0572	0.00257778
Slc16a13	1.84737	0.88547	0.00257361
Msh2	1.53875	0.621755	0.00255554
Ero1l	3.37709	1.75578	0.00254748
Rybp	1.84278	0.881882	0.00254541
Ggta1	1.65762	0.729116	0.00254285
Impact	1.77386	0.826889	0.00252105
Gbp2	1.98524	0.989315	0.00251274
Efna1	1.64313	0.716448	0.00250819
Mis12	1.74793	0.805647	0.00249289
Hipk1	1.78936	0.839442	0.00249141
Stam2	1.66091	0.731971	0.0024854
G6pdx	2.22393	1.15311	0.00248357
Rrs1	1.58351	0.663129	0.00242547
Uggt1	1.70015	0.765658	0.00240458
Lat	2.64384	1.40263	0.00240179
Stx11	2.25834	1.17526	0.00239901
Slc39a14	1.51872	0.602858	0.00237429
Zfp445	1.54273	0.625488	0.00236568
Gorasp2	1.79438	0.843488	0.00236202
Antxr2	1.52788	0.611529	0.00235429
Isg15	3.37513	1.75494	0.00234095
Klf7	1.53259	0.615976	0.00233295
Zfc3h1	1.61986	0.695871	0.00230046
Eea1	2.37227	1.24627	0.00229464
Dgcr2	1.53555	0.618751	0.00229414
Arhgef7	1.53331	0.616652	0.00229001
Fbxl3	1.56068	0.642173	0.00228342
Utp6	2.06827	1.04842	0.00228226
Slfn2	2.95635	1.56382	0.00227973
Slc7a1	1.65534	0.727125	0.00227405
Gapvd1	1.60758	0.684894	0.00227181
Atxn1	1.53618	0.619344	0.00226371
Otud3	1.51439	0.598734	0.00223178
Dag1	1.60256	0.680382	0.00222894
Herc1	1.56373	0.64499	0.00220752
Ddx21	1.85268	0.889611	0.00219904
Prpf38a	1.94271	0.958069	0.00219494
Esyt2	1.5231	0.607009	0.00218929
Abcf2	1.5294	0.612964	0.00218722
Fam102b	1.51604	0.600308	0.00217372
Akap6	1.65786	0.729321	0.00217337
Cebpd	1.8336	0.874676	0.00217055
Hp	2.6077	1.38278	0.00216406
Ppcs	1.55721	0.638963	0.00216361
Birc3	1.79334	0.842649	0.00213551
Kif3a	1.57905	0.659055	0.00212846
Actn1	2.03659	1.02615	0.00212824
Rars	2.41929	1.27458	0.00212383
Klhl21	1.54432	0.626969	0.0021237
Rnf20	1.73929	0.798495	0.00212218
Rrp15	2.31323	1.20991	0.00211887
Polr2a	1.7015	0.766809	0.00211824
Msr1	2.0584	1.04152	0.00211605
Slc11a2	2.26913	1.18214	0.00211556
Znhit3	1.57142	0.652066	0.00210975
Rbx1	1.63189	0.706543	0.0021021
Rapgef2	1.68228	0.750417	0.00210108
Copa	1.69243	0.7591	0.00207776
Fnbp4	1.55617	0.637997	0.00205368
Sptlc1	1.75273	0.809603	0.00201353
Arl6ip5	1.6745	0.743732	0.00199812
Hmga2	2.16642	1.11531	0.00199226
Ampd3	2.10402	1.07315	0.0019894
Rrm2	1.97719	0.983454	0.00198717
Ctr9	1.51543	0.599729	0.00198683
Trex1	5.0166	2.32671	0.00198594
Eps15	1.67538	0.744492	0.00197971
Secisbp2l	1.85574	0.891993	0.00197806
Mcm9	1.51561	0.599897	0.00197481
Slc3a2	1.73616	0.795903	0.00197298
Dhodh	1.52273	0.606663	0.00196638
Mindy2	1.64693	0.719781	0.00196419
Tmem60	1.71527	0.778437	0.00195628
Lrrc25	3.10655	1.63531	0.00194601
Wfdc17	14.9436	3.90146	0.00192229
Esf1	3.31278	1.72804	0.0019016
Ccnj	1.85882	0.894391	0.00189171
Leo1	2.6373	1.39906	0.0018833
Mycbp2	1.55761	0.639336	0.0018762
Qsox2	1.54055	0.623441	0.00186647
Zeb2	2.51654	1.33144	0.00186595
Dpys	1.70274	0.767856	0.00185652
Rrbp1	2.32656	1.2182	0.00184097
Ik	2.70138	1.4337	0.00183727
Rdh11	2.69965	1.43277	0.00182316
Ctnnb1	1.50309	0.587935	0.00182146
Ftsj3	2.10583	1.07439	0.00181542
Zc3h12a	2.54662	1.34858	0.0018107
Psmd12	2.03794	1.02711	0.00180035
Afp	1.74035	0.79938	0.00179626
Ptpn14	2.0401	1.02864	0.0017843
Cdca5	1.57886	0.658886	0.0017775
Rassf4	1.89766	0.92422	0.00177114
Zpr1	1.70811	0.772398	0.00176909
Kank2	1.63322	0.70772	0.00174465
Ptges	3.23175	1.69232	0.00174049
Micall2	1.83989	0.879623	0.00173219
Jmjd1c	1.58811	0.667311	0.0017168
Trim35	1.75736	0.813409	0.00170286
Syvn1	1.72908	0.790003	0.00167798
Slfn4	2.93404	1.55289	0.0016732
Prdm2	2.07116	1.05044	0.00167185
Sart1	1.87137	0.904095	0.00166998
Adamts1	2.09308	1.06563	0.00166394
Nol9	1.52541	0.609198	0.0016496
Glg1	1.97597	0.982562	0.00164859
Nhlrc3	1.62809	0.703183	0.00164643
Kif21b	1.61127	0.688195	0.0016329
Sart3	1.90402	0.929051	0.00162965
Sumf1	1.85156	0.888742	0.00162195
Mapkbp1	1.61466	0.691232	0.00161729
Ccdc191	2.04226	1.03017	0.00160522
Pvr	1.83048	0.872225	0.0016023
Sf3a3	2.46748	1.30304	0.00159784
Pes1	1.63729	0.711306	0.00158497
Por	2.45276	1.29441	0.00156348
Cyb5d1	1.73889	0.798164	0.00155326
Megf8	1.6282	0.703279	0.00154457
Mcl1	1.58616	0.66554	0.00154266
Sgsm1	1.69714	0.763104	0.00153853
Aacs	1.85007	0.887576	0.00153248
Zfp790	1.76052	0.815999	0.00152382
Ccdc88c	1.55347	0.635497	0.00152345
Nol8	1.7106	0.774503	0.00151764
Zfp263	1.91386	0.936489	0.00151097
Tbc1d15	2.17134	1.11859	0.0015025
Srpr	1.83193	0.873361	0.0014903
Las1l	2.18749	1.12928	0.0014854
Cd52	2.30074	1.2021	0.00148174
Bptf	1.93087	0.949248	0.00147719
Hif1a	1.54572	0.628275	0.00147617
Gzf1	1.80457	0.851655	0.00145513
Ntng2	2.6392	1.4001	0.00144506
Noct	1.54206	0.62486	0.00144094
Kbtbd8	1.55327	0.63531	0.00140143
Wdr3	1.85898	0.894514	0.00139314
Usp54	1.57089	0.651582	0.00139027
Tpr	3.11041	1.6371	0.00138906
Prmt5	1.52934	0.612912	0.00138785
Olfm1	1.69315	0.759706	0.00138006
Tnfrsf1b	2.812	1.4916	0.00137268
Cd14	4.38306	2.13194	0.00137004
Zfp526	1.74525	0.803437	0.00136221
Mrpl18	2.64219	1.40173	0.00134558
Slc6a6	1.71892	0.781499	0.00131888
Clspn	1.91861	0.940063	0.00131677
Klhl2	1.58145	0.661246	0.00129491
Pim1	2.06864	1.04868	0.00129325
Mphosph8	2.99157	1.5809	0.00128585
Eif3a	2.51372	1.32982	0.0012818
Ddit3	3.62653	1.85859	0.0012763
Gtpbp1	1.92728	0.94657	0.00127174
Tm4sf1	1.75152	0.808604	0.00126635
Treml2	1.68006	0.748511	0.00126375
Ugcg	1.84729	0.885413	0.00124685
Abcb1b	1.64482	0.71793	0.00123802
Rmdn2	1.59863	0.676838	0.00123662
Mad1l1	1.63047	0.705287	0.00123522
Dhx38	2.43639	1.28474	0.00123429
Phb	1.64221	0.715637	0.00123271
Mgat5	1.74443	0.802753	0.00123241
Ctsk	1.67253	0.742034	0.00122828
Safb2	2.41489	1.27196	0.00122601
Ankrd17	1.58459	0.66411	0.00122558
Kmt2e	1.71866	0.781283	0.00121237
Mt1	3.34892	1.74369	0.00121145
Psmd2	1.6558	0.727528	0.00119789
Rbbp6	1.59379	0.672463	0.00119356
Sh3pxd2b	1.51848	0.602626	0.0011893
Spry2	2.18173	1.12547	0.00118369
Mapk8ip3	1.89023	0.918559	0.0011827
Hist1h4f	1.93251	0.950472	0.00117899
Ets2	1.61503	0.691565	0.00117882
Ptcra	2.32467	1.21702	0.00117226
Mtf1	1.53198	0.615401	0.0011713
Srcap	1.77518	0.827967	0.00115679
Sertad2	1.65425	0.726175	0.00113394
Hist1h2ae	2.32073	1.21458	0.0011308
Smcr8	1.89912	0.925329	0.00112682
Abcf3	1.9187	0.94013	0.00110896
Polr3g	1.98207	0.987007	0.00110592
Sowahc	2.00827	1.00595	0.0010914
Cpsf2	2.2541	1.17255	0.00109039
Ankfy1	1.91128	0.934543	0.00108802
Sh2d3c	2.2777	1.18758	0.00107402
Slc38a2	2.31035	1.20811	0.00107127
Zmpste24	1.6375	0.711492	0.00106796
Cwc27	2.1544	1.10728	0.00105969
Cep290	1.95975	0.970672	0.00104536
Abr	1.53547	0.618682	0.00103623
Dnm2	1.93206	0.950138	0.00101821
Prdx1	2.31774	1.21272	0.00101561
Myo18a	1.56406	0.645299	0.00101282
Dcaf15	1.77506	0.827868	0.00100816
Srrm1	1.50559	0.590328	0.000994795
Tanc1	1.81584	0.86064	0.000993737
Ell	1.56622	0.647284	0.000993069
Spp1	5.09337	2.34862	0.000987483
Pgam1	1.742	0.800749	0.000983903
Ldlr	3.20535	1.68048	0.000983236
Met	1.66957	0.73948	0.000978955
Usp24	1.59228	0.671093	0.000974953
Pcdh7	1.70978	0.773811	0.000958167
Fmn1	1.748	0.805704	0.000949219
Sltm	2.06463	1.04588	0.000942741
Cenpf	1.53942	0.622389	0.000942392
Slc15a3	2.99298	1.58158	0.000926249
Trim29	1.79825	0.84659	0.000925226
Rsad2	2.53519	1.3421	0.000924865
Smarca4	1.57631	0.656555	0.000924404
Tsr1	2.32821	1.21922	0.000917887
Myo1e	2.0943	1.06647	0.000912738
Xylt1	2.29756	1.2001	0.00090892
Pak4	1.5328	0.616174	0.000905266
Ikbke	1.69375	0.760225	0.000905115
Irf8	1.70263	0.767767	0.000892411
Uhrf1	1.79775	0.846195	0.000890135
Net1	2.20574	1.14127	0.000889744
Ganab	1.87061	0.903509	0.000889729
Sptan1	2.09078	1.06404	0.000888289
Bcl2a1b	2.18009	1.12439	0.000887834
Il4ra	1.61975	0.695769	0.000880919
Acsl4	2.4106	1.26939	0.000873962
Notch2	2.00233	1.00168	0.000869644
Maoa	2.44042	1.28713	0.000867098
H2-DMa	2.31718	1.21237	0.000862012
Leng1	2.85384	1.5129	0.000861317
Plxna1	2.70419	1.4352	0.000857479
Kif3b	1.55963	0.641202	0.000849667
Tpm3-rs7	2.56555	1.35927	0.000848244
H2-K1	2.15657	1.10874	0.000843508
Nup160	1.71247	0.776082	0.000833153
Plagl2	2.26364	1.17865	0.000831177
Dnajc11	1.7327	0.79302	0.000822842
Baz2b	2.34939	1.23229	0.000817047
Copb2	1.77191	0.825309	0.000816647
Lyst	2.35448	1.23541	0.000804444
Pdia6	2.30635	1.20561	0.000802806
Snw1	2.45451	1.29543	0.000802009
Nfkbiz	2.56346	1.35809	0.000767547
Tedc2	2.07649	1.05415	0.000764546
Per1	1.79721	0.845757	0.000758135
Cd274	2.25771	1.17486	0.000751739
Nop14	2.62328	1.39137	0.000751153
Thap1	2.09056	1.06389	0.000749299
Ppp1r10	1.57998	0.659904	0.000748243
Hars	2.16503	1.11439	0.00073964
Araf	1.76535	0.819953	0.000723681
Chd9	2.026	1.01864	0.000721849
Cflar	3.15495	1.65762	0.000716883
Setdb1	1.61388	0.690534	0.000715085
Fyb	3.7743	1.91621	0.000703896
Cd44	1.52657	0.610296	0.000703715
Bms1	1.93841	0.954877	0.000690473
Pnp2	1.87635	0.907926	0.000681692
Zwint	2.99539	1.58274	0.000680997
Smtn	2.18536	1.12787	0.000658873
Eif4g1	1.72912	0.790042	0.000657567
Pcnt	2.0076	1.00547	0.000651348
Clcn7	1.79237	0.841872	0.000648809
Slc39a7	1.83858	0.878593	0.000628742
Magi1	1.50105	0.585972	0.000626519
Stt3a	2.43474	1.28377	0.000623777
Tpm4	1.53096	0.614434	0.000618743
Tnf	8.86808	3.14862	0.000618651
Pmvk	1.80692	0.853534	0.000614283
Ranbp3	1.71598	0.779032	0.000614185
Msn	1.80069	0.848546	0.000612145
Lars	1.59089	0.669837	0.000611334
Lmtk2	1.58261	0.66231	0.000609006
Hsd17b7	1.69762	0.763515	0.000603463
Gmcl1	1.6129	0.68966	0.000602908
Arap1	1.95944	0.970438	0.000592808
Cct3	1.77664	0.829152	0.000582186
Hist2h4	2.27961	1.18879	0.0005777
Tgs1	1.50916	0.593748	0.000565335
Tigar	1.65843	0.729822	0.000562579
Hk3	1.90131	0.926991	0.000552407
Hsph1	1.99397	0.995646	0.000543281
Crem	1.71941	0.781916	0.000543278
Gtf2f1	1.58796	0.667176	0.000538077
Cpd	3.59042	1.84415	0.000529519
Rhou	1.76311	0.81812	0.000528366
Pim2	3.133	1.64754	0.000522441
Ccl2	6.2039	2.63318	0.000521115
Golga2	1.8104	0.856307	0.000521039
Wdcp	3.77218	1.9154	0.000520593
Fam129b	1.85749	0.893357	0.00051507
Pwp2	2.01682	1.01209	0.00049702
Trip10	1.79876	0.847005	0.000496477
Rnf145	1.82419	0.867252	0.000495099
Tsc1	1.56919	0.650024	0.000494502
Lman1	2.11273	1.07911	0.000493744
Traf1	1.91968	0.940869	0.000489692
Galnt7	1.74659	0.804537	0.00048878
Iffo2	1.82336	0.866597	0.000487653
Ndufaf1	2.18464	1.1274	0.000487165
Calu	1.86157	0.896521	0.000484904
Rrp1	1.65723	0.728777	0.000481076
Snx9	1.73413	0.794211	0.000475168
Son	2.28289	1.19086	0.000469502
Rpl7l1	2.14464	1.10074	0.000466577
Nom1	2.6413	1.40125	0.000466119
Jun	1.58711	0.666402	0.000464763
Hnrnpu	1.67376	0.743089	0.000457376
Pdcd11	2.1003	1.07059	0.000455299
Bbs4	2.50829	1.32671	0.000451258
Sigmar1	1.94802	0.962012	0.000450315
Polr2b	1.76458	0.819328	0.000447142
Gad2	1.86986	0.902931	0.00044541
Ccne1	1.69817	0.763978	0.000444816
Ccl5	34.9924	5.12897	0.000443336
Zswim4	1.81723	0.86174	0.000438236
Zc3h4	1.70417	0.769073	0.000431801
Nin	2.62993	1.39502	0.000422379
C5ar1	3.25166	1.70118	0.00042191
Tgoln1	2.29397	1.19785	0.000408445
Hnrnpab	2.13389	1.09349	0.000405563
S100a11	2.14217	1.09907	0.00040013
Exosc3	1.67862	0.747276	0.000390274
Pdia4	3.53919	1.82342	0.00038904
Bcl3	2.51891	1.3328	0.000384419
Tm9sf4	2.32487	1.21715	0.000383023
Cxcl10	4.73399	2.24306	0.000381869
Sash1	1.92306	0.943402	0.000380719
Mafk	1.68268	0.750759	0.000376088
Zc3h13	2.50637	1.3256	0.000373931
Bcl6	1.93719	0.953963	0.000372516
Arhgap22	1.73563	0.795458	0.000364112
Vcpip1	1.81354	0.858807	0.000363802
Ccdc88b	1.84182	0.881135	0.000356767
Sdc4	1.62775	0.702877	0.00035669
Slc7a17	4.13504	2.0479	0.000351157
Sema6b	1.54645	0.628959	0.000350545
Emc1	1.80197	0.849572	0.000349551
Abhd5	1.51581	0.600088	0.000345675
Nolc1	3.25093	1.70085	0.000344381
Tbccd1	1.53953	0.622486	0.000341517
Lnpep	2.48067	1.31073	0.000341101
Nlrp3	2.77859	1.47435	0.000338848
Sqle	2.0372	1.02659	0.000334265
Cdk11b	1.80929	0.855427	0.000325501
Ptch1	1.82122	0.864903	0.000322309
Hmox1	4.44038	2.15068	0.000321372
Akap9	2.22036	1.1508	0.00032088
Gsr	1.76376	0.818655	0.000318406
Rsbn1	2.00859	1.00618	0.000314366
Fndc3a	1.53538	0.618591	0.000314261
Afg3l2	1.70406	0.768979	0.00031408
Scd2	2.42549	1.27828	0.000313788
Hcls1	2.69689	1.4313	0.000313227
Lyz2	2.5608	1.35659	0.000311029
Ccl12	3.91745	1.96992	0.000310647
Rbm25	2.57202	1.3629	0.000307887
Ptprj	1.70528	0.770006	0.000297706
Myh9	1.57663	0.656845	0.000297351
Susd6	1.73067	0.791333	0.000297348
Usp36	1.54215	0.62494	0.000293435
Zfp719	1.62547	0.700859	0.00029144
Baz1b	1.88178	0.912095	0.000286598
Pelp1	1.96433	0.974037	0.000280478
Sod2	2.00636	1.00458	0.000280044
Trim25	1.57199	0.652595	0.00027843
Ncf4	2.29666	1.19954	0.000277959
Slc23a2	2.56426	1.35855	0.000276858
Tbl3	1.6103	0.687332	0.000274316
Mdn1	2.18858	1.13	0.000271679
Tnfaip3	2.59724	1.37698	0.000267462
Polr1a	1.96661	0.97571	0.000259788
Gab2	2.03637	1.026	0.000258728
Sec24d	1.57928	0.659268	0.000255862
Nupr1	2.48437	1.31288	0.000245595
Ubap2l	1.62398	0.699535	0.000245211
Plk1	2.42634	1.27878	0.000243051
Kbtbd4	1.69093	0.75782	0.000240511
Lonp1	2.07539	1.05338	0.000231423
Mgat2	1.69906	0.76474	0.000229987
Spryd3	1.53814	0.621189	0.000223895
Ylpm1	1.77989	0.831786	0.000221042
2010005H15Rik	6.89835	2.78625	0.000217551
Lrrc58	1.96579	0.975109	0.000214624
Ciao1	1.85537	0.891709	0.000212758
Slco4a1	4.45394	2.15508	0.000210135
Tatdn2	1.97109	0.978992	0.000208133
Nol11	1.7745	0.827416	0.000200327
Gfod1	3.19325	1.67502	0.000198283
Wdr60	2.85588	1.51393	0.000195281
Cyb5r3	2.05928	1.04214	0.000192094
Supt6	2.04407	1.03144	0.000191929
Slc39a10	2.57982	1.36727	0.000190702
Syk	1.81618	0.860909	0.000186421
Zfp146	2.0543	1.03864	0.000186246
Jade2	2.03026	1.02167	0.000184676
Kdm5c	1.68333	0.751319	0.000183051
Insig1	2.22353	1.15285	0.000179347
Hyou1	2.26715	1.18088	0.000178037
Dock5	1.63156	0.706249	0.000172066
Rpf1	1.76228	0.81744	0.000164552
Acat2	4.0038	2.00137	0.000163311
Hmgcr	2.64825	1.40504	0.000160046
U2surp	1.6635	0.734223	0.000158744
Eaf1	1.85104	0.888338	0.000158397
Trp53inp2	2.10402	1.07315	0.000158175
Pdp2	1.92874	0.947655	0.000155123
Rgs9	1.98938	0.992322	0.000152738
Sap130	1.59248	0.671277	0.000152081
Tor4a	1.77452	0.827428	0.000151212
Gstm1	3.21791	1.68612	0.000149846
Cxcl2	11.111	3.47392	0.000149303
Med24	1.68564	0.7533	0.000145904
Psen1	1.59419	0.672828	0.000144035
Hipk2	2.19128	1.13177	0.000141683
Nucb2	3.36459	1.75043	0.000141298
Nrp2	3.11454	1.63902	0.000136759
Pacsin2	1.57925	0.659237	0.000135929
Kmt2a	2.00953	1.00686	0.000134926
Mut	1.51606	0.600324	0.000133296
Sik3	1.62111	0.696983	0.000132406
Kctd10	2.22518	1.15392	0.000131997
Csf2rb2	1.52265	0.606585	0.000128505
Klhl12	2.17795	1.12297	0.000124538
Umps	1.66274	0.733565	0.000123813
Ifi211	2.16461	1.1141	0.000121844
Specc1	2.45165	1.29376	0.000120749
Tnip1	2.40774	1.26768	0.000119829
Plk2	3.22834	1.69079	0.000119755
Akap13	2.01601	1.01151	0.000117234
Supt5	3.15169	1.65613	0.000116995
Dnajb9	1.80131	0.849043	0.000114246
Trim56	1.85202	0.889101	0.000110469
Cald1	2.75125	1.46009	0.000105464
Rtf1	2.01734	1.01245	0.00010536
Hk2	2.25144	1.17085	0.000104576
Herc2	1.64535	0.718399	0.00010305
Hspa5	6.38808	2.67538	9.38658e-05
Rtfdc1	1.90172	0.927303	9.30046e-05
Acod1	15.3508	3.94024	9.17691e-05
Sav1	1.81353	0.858804	9.06887e-05
Zfp36	4.20613	2.07249	8.69575e-05
Il1a	6.08157	2.60444	8.32627e-05
Golgb1	2.87058	1.52134	8.25353e-05
Il1b	7.89992	2.98184	7.89152e-05
Upf3b	2.67935	1.42188	7.76407e-05
Ewsr1	2.22825	1.15591	7.59206e-05
Ubap2	1.76399	0.818846	7.48256e-05
Nfkbia	4.30112	2.10471	6.71605e-05
Incenp	2.74407	1.45632	6.70758e-05
Snx20	2.67688	1.42055	6.69951e-05
Stk10	2.15055	1.1047	6.66334e-05
Fosl1	2.24298	1.16542	6.37987e-05
Ccl7	26.9867	4.75418	6.29686e-05
Glipr2	1.54225	0.625035	6.27228e-05
Upf3a	1.81271	0.85815	6.10109e-05
Tpm3	2.77157	1.47071	5.8572e-05
Gcnt1	1.57971	0.659655	5.79664e-05
Ptgs2	8.17993	3.03209	5.62973e-05
Cep164	1.54027	0.623188	5.42065e-05
Virma	1.80108	0.848864	5.33479e-05
Bop1	1.86451	0.898795	5.25115e-05
Odc1	3.37704	1.75576	5.19762e-05
Srxn1	2.13978	1.09746	5.09239e-05
Olfr132	1.96107	0.971643	4.64636e-05
Nabp1	2.01459	1.01049	4.48707e-05
Elovl6	1.92828	0.947313	4.25015e-05
Csf3	21.9086	4.45343	4.10366e-05
Safb	1.80783	0.854258	3.80033e-05
Slpi	4.66865	2.223	3.5638e-05
Mybbp1a	1.85911	0.894613	3.40349e-05
Nos2	6.07117	2.60197	3.36963e-05
Gadd45a	2.17023	1.11785	3.35297e-05
Ehd1	1.78331	0.83456	3.01463e-05
Fabp5	1.88983	0.918259	2.92796e-05
Acaca	1.69788	0.763731	2.56864e-05
Mrm3	1.97842	0.98435	2.27061e-05
Bicd2	3.41798	1.77314	2.21291e-05
Usp5	1.62797	0.703075	2.13458e-05
Ier3	5.36642	2.42396	2.13122e-05
Fgd3	2.59283	1.37453	2.12617e-05
Stom	1.82414	0.867213	1.91056e-05
Selenok	2.66082	1.41187	1.84141e-05
Ndel1	1.92357	0.943788	1.68873e-05
Nsrp1	5.62007	2.49059	1.47538e-05
Gan	5.31301	2.40953	1.36172e-05
Hsp90aa1	4.58667	2.19745	1.22224e-05
H2-D1	1.96367	0.973556	1.13058e-05
Alas1	4.01653	2.00595	9.46166e-06
Wdr46	1.52597	0.609731	9.23596e-06
Gdf15	3.85722	1.94756	8.55629e-06
Abcf1	2.51725	1.33185	7.4629e-06
Slc2a1	4.02634	2.00947	7.02659e-06
Socs3	4.47996	2.16349	6.28194e-06
E330009J07Rik	1.59261	0.671389	6.06674e-06
Fasn	2.16256	1.11274	5.76695e-06
Stat3	1.77435	0.827291	5.50992e-06
Gbp3	2.23715	1.16166	5.43602e-06
Lcn2	28.1483	4.81498	5.36208e-06
Irf2bpl	2.07026	1.04981	5.06716e-06
Calr	3.98121	1.99321	4.34471e-06
Rab11fip1	2.27317	1.18471	3.84633e-06
Saa3	22.1502	4.46925	1.80445e-06
Lss	3.03192	1.60023	1.78698e-06
Dennd5b	3.90319	1.96465	2.39898e-08

## Sheet: Table S3
Gene_Name	Fold_Change	log2FC	p_value
Gpr157	0.421981	-1.24475	1.67042e-05
Mamdc2	0.479264	-1.06111	5.67793e-05
Serpinb1a	0.259491	-1.94625	5.83951e-05
Igfbp4	0.2363	-2.08131	0.00015145
Coq2	0.661269	-0.596691	0.000221187
Hspb7	0.384152	-1.38025	0.000273761
Egfl7	0.550539	-0.861084	0.000290997
Cnpy2	0.63861	-0.646993	0.000321274
Grcc10	0.526082	-0.926639	0.000342742
Stard3	0.618624	-0.692866	0.000357826
Ctsf	0.459169	-1.1229	0.000380202
Tns1	0.50369	-0.989393	0.000457428
Pcbp2	0.63667	-0.651383	0.00075331
Naxe	0.550636	-0.860828	0.000896538
Mpnd	0.56412	-0.825927	0.00100862
Zfp704	0.599483	-0.73821	0.00112463
Plau	0.520412	-0.942273	0.00123971
Rnf166	0.523583	-0.93351	0.00124754
Rad23a	0.642241	-0.638814	0.00125089
Smim19	0.475012	-1.07396	0.00155705
Slc8a1	0.564009	-0.82621	0.00159971
Hid1	0.572915	-0.803607	0.00163871
Rps2	0.578071	-0.79068	0.00206395
Tmem160	0.657649	-0.60461	0.0021027
Lrrc75a	0.601165	-0.734168	0.00213126
Gatsl3	0.650874	-0.619549	0.00255735
Snx24	0.630525	-0.665375	0.00294171
Prkar1b	0.554916	-0.84966	0.00344213
Morn2	0.480886	-1.05623	0.00347348
Cd300a	0.528076	-0.921183	0.00356623
Fam189a2	0.40601	-1.30041	0.00389265
Eif1	0.457818	-1.12715	0.0042573
Lmo2	0.441262	-1.18029	0.00425769
Amer1	0.58884	-0.764053	0.00435695
Hint2	0.524556	-0.930832	0.00455353
Sardh	0.592833	-0.754303	0.00458285
Sla2	0.595059	-0.748894	0.00458572
Cyp4f18	0.470236	-1.08854	0.00459264
Aif1	0.606155	-0.722242	0.00484109
Mcrip1	0.491962	-1.02338	0.00488809
Fblim1	0.622695	-0.683402	0.00490097
Hes7	0.503854	-0.988924	0.00515051
Fam105a	0.544377	-0.877322	0.00555889
Lamtor2	0.626995	-0.673474	0.00579959
Manbal	0.639655	-0.644635	0.00582597
Smagp	0.532356	-0.909537	0.00593064
Tnni2	0.635376	-0.654317	0.0062264
Irf2bp2	0.571331	-0.8076	0.00653132
Arl4c	0.512297	-0.964947	0.0066811
Syngr1	0.63536	-0.654354	0.00711432
Asb10	0.513659	-0.961118	0.00750394
Limd2	0.635953	-0.653009	0.007528
Ttyh3	0.651198	-0.618832	0.0076762
Rasgrp3	0.608575	-0.716493	0.00981924
Arl3	0.507471	-0.978604	0.0108498
Cst7	0.539745	-0.88965	0.0110128
Ube2l6	0.633287	-0.659069	0.011689
Ttc7	0.641994	-0.639368	0.0122325
Timp2	0.645371	-0.631799	0.0123359
Tnfsf12	0.626065	-0.675615	0.0128762
Gamt	0.434291	-1.20326	0.014594
mt-Co1	0.500257	-0.999259	0.0149198
Miip	0.627103	-0.673225	0.0163115
Gid8	0.632211	-0.661523	0.0166064
Map1lc3a	0.580825	-0.783824	0.0174316
Tial1	0.641982	-0.639396	0.0183315
1190005I06Rik	0.659717	-0.600081	0.0193192
Hacd4	0.583659	-0.776803	0.0202136
Gbgt1	0.580168	-0.785459	0.0208078
Zbtb8a	0.524043	-0.932242	0.0208745
H2afv	0.564151	-0.825848	0.0211491
Egr3	0.664228	-0.59025	0.0212918
Tnfsf13	0.322709	-1.6317	0.0215313
Itgax	0.538158	-0.893897	0.0215679
Gyg	0.658172	-0.603463	0.0224301
Adssl1	0.631358	-0.66347	0.0224427
Gstp2	0.238042	-2.07071	0.0225691
Hscb	0.657768	-0.604349	0.0244337
Rgs10	0.572316	-0.805115	0.0246042
Nrn1	0.614181	-0.703264	0.025745
Ino80b	0.658713	-0.602279	0.0280181
Cox6a2	0.498262	-1.00502	0.0284155
Polr2j	0.656134	-0.607937	0.0287446
Il12rb1	0.630636	-0.66512	0.0298619
Rab19	0.580725	-0.784073	0.0346537
4930519P11Rik	0.42564	-1.23229	0.0361722
Actr3b	0.642005	-0.639344	0.0365601
Cox16	0.638141	-0.648053	0.0386087
Spaca9	0.632402	-0.661087	0.0386897
Dynll2	0.647857	-0.626253	0.0394142
Mtch1	0.52558	-0.928017	0.0402208
Cbr2	0.476698	-1.06885	0.0413241
Ntpcr	0.635599	-0.653812	0.0413829
Bmyc	0.568832	-0.813926	0.0420277
Mettl5	0.608937	-0.715636	0.0425207
Lat2	0.586007	-0.77101	0.0429003
Ybx3	0.634493	-0.656325	0.0440702
Slc30a1	0.637219	-0.650139	0.0447869
Tmem86a	0.651708	-0.617702	0.0452862
H2-Ke6	0.567168	-0.818153	0.0457163
Tmem238	0.433715	-1.20518	0.0471686
Macrod1	0.347572	-1.52462	0.0478275
